# Supplementary material for: Discrete water clusters in tetra-μ-cyanido-tetra­cyanidobis(1,4,7-triisopropyl-1,4,7-triaza­cyclo­nona­ne)dicopper(II)dinickel(II) tetra­hydrate
Source: Acta Crystallogr Sect E Struct Rep Online. 2012 Jun 13;68(Pt 7):m880–1. doi: 10.1107/S1600536812024282 (PMC3393158; doi:10.1107/S1600536812024282)
Supplement: Supplementary file 2 [file e-68-0m880-Isup2.hkl]

# 
# h,k,l, Fc-squared, Fo-squared, sigma(Fo-squared) and status flag 
# 
data_I
_shelx_title ' R80125C in P2(1)/c' 
_shelx_refln_list_code          4 
_shelx_F_calc_maximum      285.87 
_exptl_crystal_F_000      1092.00 
_reflns_d_resolution_high  0.7599 
 
loop_ 
 _symmetry_equiv_pos_as_xyz 
 'x, y, z' 
 '-x, y+1/2, -z+1/2' 
 '-x, -y, -z' 
 'x, -y-1/2, z-1/2' 
 
_cell_length_a     8.5896 
_cell_length_b    18.0921 
_cell_length_c    15.6154 
_cell_angle_alpha  90.000 
_cell_angle_beta   95.607 
_cell_angle_gamma  90.000 
 
_shelx_F_squared_multiplier     1.000 
 
loop_ 
 _refln_index_h 
 _refln_index_k 
 _refln_index_l 
 _refln_F_squared_calc 
 _refln_F_squared_meas 
 _refln_F_squared_sigma 
 _refln_observed_status 
   1   0   0    10608.38    10310.06    217.98 o 
   2   0   0     1014.48     1328.81     36.37 o 
   3   0   0    31902.48    33892.79    338.32 o 
   4   0   0    13147.72    13701.06    226.53 o 
   5   0   0     2025.30     2057.67     48.69 o 
   6   0   0     4666.15     4723.70    137.32 o 
   7   0   0     1319.37     1470.70     77.14 o 
   8   0   0      311.53      382.55    134.52 o 
   9   0   0        7.35       10.67     18.41 o 
  10   0   0      193.17      170.11     70.85 o 
  11   0   0      244.98      298.23     92.07 o 
   1   1   0     5747.69     5239.67     51.75 o 
   2   1   0     3505.66     3587.28     32.65 o 
   3   1   0    19845.62    21524.58    277.60 o 
   4   1   0     2314.12     2601.28     79.61 o 
   5   1   0     2392.35     2389.76     52.43 o 
   6   1   0     3402.07     3276.74     60.29 o 
   7   1   0      112.22      147.31     41.33 o 
   8   1   0     3474.46     3565.49     94.53 o 
   9   1   0     2064.84     1967.21     73.56 o 
  10   1   0      327.22      216.77     81.38 o 
  11   1   0      531.21      496.54     55.10 o 
   0   2   0     6571.68     6673.83    220.98 o 
   1   2   0     3193.95     3219.16     80.31 o 
   2   2   0     6102.53     6201.01     84.43 o 
   3   2   0       56.96       61.13      9.07 o 
   4   2   0      991.73     1130.05     30.94 o 
   5   2   0      402.07      461.94     37.21 o 
   6   2   0      749.63      730.79     29.55 o 
   7   2   0      233.36      210.06     35.91 o 
   8   2   0       68.48       35.79     19.41 o 
   9   2   0      101.39      125.22     40.08 o 
  10   2   0        2.17       15.14     16.77 o 
  11   2   0       18.04       50.75     40.09 o 
   1   3   0      997.56     1128.00     32.15 o 
   2   3   0      536.09      440.03     16.20 o 
   3   3   0    10834.84    10123.83    101.57 o 
   4   3   0        5.70       13.98     13.26 o 
   5   3   0        5.84       11.40     10.73 o 
   6   3   0     6933.61     7026.63    141.77 o 
   7   3   0     2613.34     2670.55     77.03 o 
   8   3   0      978.14      928.65     51.09 o 
   9   3   0     1388.19     1404.03     51.21 o 
  10   3   0      253.84      220.87     86.69 o 
  11   3   0      253.87      247.03     93.76 o 
   1   4   0     1017.40     1034.75     20.10 o 
   2   4   0      156.79      193.00      9.70 o 
   3   4   0     6005.52     5746.15     97.53 o 
   4   4   0     2215.76     2191.32     47.12 o 
   5   4   0     7957.93     8213.72    114.36 o 
   6   4   0     1236.97     1183.78     37.38 o 
   7   4   0      742.91      678.92     22.64 o 
   8   4   0       99.44      127.57     43.53 o 
   9   4   0      108.92       74.67     40.42 o 
  10   4   0        0.09       33.70     18.17 o 
   1   5   0      642.58      553.87     15.80 o 
   2   5   0       65.96       30.98      6.73 o 
   3   5   0     4206.23     4020.57     52.98 o 
   4   5   0     3131.87     3148.58     41.11 o 
   5   5   0     4877.48     4820.06     61.75 o 
   6   5   0     3300.27     3252.76     60.83 o 
   7   5   0     1021.22     1017.56     36.71 o 
   8   5   0     4611.13     4483.21    122.47 o 
   9   5   0     3815.52     3636.86    381.82 o 
  10   5   0       50.76       46.67     30.36 o 
   0   6   0     8670.97     9651.80    415.79 o 
   1   6   0     5525.05     5887.65     64.19 o 
   2   6   0       81.02       83.23     15.22 o 
   3   6   0     1023.98      924.70     27.86 o 
   4   6   0      425.39      373.06     20.78 o 
   5   6   0     1750.31     1745.77     25.11 o 
   6   6   0      562.93      567.27     30.73 o 
   7   6   0      475.29      473.81     93.26 o 
   8   6   0      301.93      359.77     62.21 o 
   9   6   0      200.95      233.22     83.33 o 
  10   6   0       84.00       83.91     25.85 o 
   1   7   0       62.34       83.55     17.70 o 
   2   7   0        0.81       12.85      5.07 o 
   3   7   0      265.51      283.80     49.75 o 
   4   7   0      194.55      164.60     26.05 o 
   5   7   0      361.75      427.61     35.82 o 
   6   7   0      674.08      701.91     40.07 o 
   7   7   0       25.04       28.24     22.37 o 
   8   7   0      548.71      474.38    135.91 o 
   9   7   0       37.27       23.96     26.65 o 
  10   7   0        9.30       20.80     18.08 o 
   0   8   0    40898.24    42602.90    636.43 o 
   1   8   0     2905.96     2744.67    155.12 o 
   2   8   0     6762.20     6872.12     97.48 o 
   3   8   0    13345.02    13019.72    188.60 o 
   4   8   0      915.71      865.09     28.29 o 
   5   8   0     7304.64     7410.96    165.91 o 
   6   8   0     2589.23     2480.36     73.70 o 
   7   8   0       52.94       47.55     18.25 o 
   8   8   0      179.01      140.81     51.79 o 
   9   8   0      187.18      172.70     65.01 o 
  10   8   0       17.63       25.09     31.32 o 
   1   9   0     3116.85     3350.61     96.45 o 
   2   9   0       16.14       12.36      7.56 o 
   3   9   0     3624.61     3389.54     55.90 o 
   4   9   0      379.96      343.67     22.99 o 
   5   9   0     5580.97     5489.86     95.18 o 
   6   9   0     2936.31     2999.05     70.59 o 
   7   9   0      187.47      215.00     45.75 o 
   8   9   0     3518.46     3540.35    127.01 o 
   9   9   0     1478.54     1281.19     74.19 o 
  10   9   0       14.74       20.20     48.00 o 
   0  10   0     8223.83     8069.33    157.54 o 
   1  10   0     4777.00     4977.43    133.25 o 
   2  10   0     2748.33     2866.06     63.37 o 
   3  10   0     3810.59     3709.27     71.11 o 
   4  10   0     2629.18     2677.67     50.52 o 
   5  10   0      923.64      835.51     31.24 o 
   6  10   0     1062.57      989.15     65.20 o 
   7  10   0      593.61      563.73    103.32 o 
   8  10   0        9.94       22.81     15.73 o 
   9  10   0      314.59      188.02     80.26 o 
  10  10   0       29.14       51.09     29.64 o 
   1  11   0     1657.38     1801.92     47.47 o 
   2  11   0     1303.11     1311.42     25.10 o 
   3  11   0     1105.17     1177.53     31.98 o 
   4  11   0     1496.90     1430.87     38.66 o 
   5  11   0      699.14      739.08     50.83 o 
   6  11   0       28.23       47.46     16.38 o 
   7  11   0       27.66       34.63     16.81 o 
   8  11   0       19.57       24.43     18.18 o 
   9  11   0       90.68       25.57     33.45 o 
   0  12   0    20823.13    21152.35    505.51 o 
   1  12   0      815.20      849.20     48.38 o 
   2  12   0     1695.71     1766.77     41.27 o 
   3  12   0     4279.94     4114.98     60.98 o 
   4  12   0      177.48      193.66     29.40 o 
   5  12   0     3436.80     3374.60     61.68 o 
   6  12   0      656.23      687.51     95.18 o 
   7  12   0        4.98        0.00     20.27 o 
   8  12   0       75.24       68.84     28.44 o 
   9  12   0       12.60       36.77     18.45 o 
   1  13   0       80.74      101.89     21.93 o 
   2  13   0      255.74      247.08     35.44 o 
   3  13   0     4561.48     4479.64     60.40 o 
   4  13   0       21.78       29.50     12.99 o 
   5  13   0     2167.80     2170.37     60.50 o 
   6  13   0     1784.78     1809.00     61.11 o 
   7  13   0      477.81      378.71    107.96 o 
   8  13   0     2474.75     2412.80     64.72 o 
   9  13   0     2588.36     2871.00    106.00 o 
   0  14   0    14485.31    14368.25    323.66 o 
   1  14   0     4739.48     5076.31     74.29 o 
   2  14   0     1243.27     1138.56     44.83 o 
   3  14   0      902.53      923.58     30.57 o 
   4  14   0     1202.18     1142.50     62.27 o 
   5  14   0       35.18       28.20     14.11 o 
   6  14   0      374.15      378.06     91.94 o 
   7  14   0      347.63      272.74     64.07 o 
   8  14   0        3.43        0.00     17.42 o 
   9  14   0       62.65       74.11     27.73 o 
   1  15   0      897.73      899.98     33.93 o 
   2  15   0     1979.30     2042.13     42.45 o 
   3  15   0      146.15      109.24     24.09 o 
   4  15   0     1741.19     1621.23     69.04 o 
   5  15   0      346.50      416.76     69.36 o 
   6  15   0      125.77      110.53     34.18 o 
   7  15   0        7.86       21.36     28.10 o 
   8  15   0        0.63        2.00     22.43 o 
   0  16   0      759.08      835.83    160.06 o 
   1  16   0      228.14      195.10     29.30 o 
   2  16   0     1988.18     1960.45     68.24 o 
   3  16   0      244.34      238.98     38.97 o 
   4  16   0        2.04       24.17     12.96 o 
   5  16   0     2504.93     2435.69    106.93 o 
   6  16   0      152.44      134.38     29.49 o 
   7  16   0     1618.62     1748.56    181.31 o 
   8  16   0      381.22      341.35    100.46 o 
   1  17   0        2.20       12.88     19.41 o 
   2  17   0      442.87      443.96     66.18 o 
   3  17   0     1153.50     1115.05     48.95 o 
   4  17   0      280.07      302.70     52.86 o 
   5  17   0     2063.23     2153.23     93.83 o 
   6  17   0     1878.96     1869.29     73.82 o 
   7  17   0      732.55      820.07    128.13 o 
   0  18   0     8452.80     7545.98    310.13 o 
   1  18   0     3430.72     3208.95     74.06 o 
   2  18   0      470.88      466.66     77.43 o 
   3  18   0     3338.23     3360.09    103.46 o 
   4  18   0     2311.45     2444.61     69.53 o 
   5  18   0      323.66      280.46     66.00 o 
   6  18   0     1006.71     1053.14     92.00 o 
   7  18   0      336.54      268.07    127.78 o 
   1  19   0     2491.98     2333.90     67.42 o 
   2  19   0      985.08     1090.35     58.65 o 
   3  19   0      234.23      112.04     32.34 o 
   4  19   0      756.82      704.61     49.33 o 
   5  19   0      565.12      564.33     86.05 o 
   6  19   0      424.24      316.77    107.34 o 
   0  20   0     2116.34     2281.18    276.73 o 
   1  20   0       65.74       58.53     20.35 o 
   2  20   0     1610.94     1510.47     52.32 o 
   3  20   0      106.27      130.38     32.31 o 
   4  20   0       58.06       34.20     15.23 o 
   5  20   0      138.56       98.65     36.40 o 
   6  20   0       43.45       17.30     16.79 o 
   1  21   0      244.93      214.06     47.30 o 
   2  21   0      241.06      231.71     54.32 o 
   3  21   0      700.13      704.61     61.77 o 
   4  21   0      107.39      101.44     26.68 o 
   5  21   0      195.89      135.55     74.27 o 
   0  22   0     2872.71     2977.69    103.86 o 
   1  22   0      127.70       92.96     27.76 o 
   2  22   0      676.04      746.15     44.07 o 
   3  22   0     1945.44     2028.32     98.44 o 
   4  22   0      189.81      142.85     58.65 o 
   1  23   0      856.47      907.92     68.00 o 
   2  23   0       24.16        7.00     20.75 o 
 -11   1   1        0.17        0.00     21.01 o 
 -10   1   1       19.22       20.82     20.20 o 
  -9   1   1      157.85      202.30     39.92 o 
  -8   1   1      102.92      132.73     34.67 o 
  -7   1   1       75.61       39.68     22.30 o 
  -6   1   1       33.62       31.83     18.52 o 
  -5   1   1        0.76       16.62     11.59 o 
  -4   1   1    14719.50    15791.72    168.82 o 
  -3   1   1     1231.81     1110.57     17.75 o 
  -2   1   1     4156.56     4224.01     40.04 o 
  -1   1   1    29818.41    31179.43    214.08 o 
   0   1   1     8208.65     8390.15    131.75 o 
   1   1   1    21808.59    20915.34    172.75 o 
   2   1   1    13089.63    13510.93    106.92 o 
   3   1   1    11158.79    11533.03    253.71 o 
   4   1   1     5366.35     5596.94     67.80 o 
   5   1   1    13940.01    13757.95    232.56 o 
   6   1   1     1750.05     1714.87     73.43 o 
   7   1   1       48.15       49.29     23.34 o 
   8   1   1        7.44       37.37     17.57 o 
   9   1   1      506.88      424.83     95.35 o 
  10   1   1      142.08      105.41     52.49 o 
 -11   2   1       26.07       48.96     24.36 o 
 -10   2   1     2953.76     3253.98    116.66 o 
  -9   2   1     1818.20     1815.99    131.71 o 
  -8   2   1       99.53      119.36     34.52 o 
  -7   2   1     8438.14     8656.84    235.82 o 
  -6   2   1     9007.70     9366.81    136.31 o 
  -5   2   1      386.39      410.78     13.73 o 
  -4   2   1    20359.81    19711.78    198.22 o 
  -3   2   1     7072.83     7531.92     90.97 o 
  -2   2   1     5607.00     5830.42     42.56 o 
  -1   2   1     4379.00     4499.86     46.39 o 
   0   2   1    12516.58    12248.90    138.27 o 
   1   2   1      186.74      164.17      5.36 o 
   2   2   1      685.04      712.63     16.38 o 
   3   2   1      171.38      217.02     15.34 o 
   4   2   1     9392.33     9633.53    260.56 o 
   5   2   1     4941.18     4589.59     96.49 o 
   6   2   1     5759.11     5853.16     93.24 o 
   7   2   1     3485.46     3643.78     67.38 o 
   8   2   1     6620.52     6786.20    145.09 o 
   9   2   1      692.29      552.96    106.51 o 
  10   2   1      829.72      854.97     49.39 o 
 -11   3   1       29.88       27.17     22.79 o 
 -10   3   1        4.73        3.10     26.98 o 
  -9   3   1      109.70       98.31     30.84 o 
  -8   3   1       35.36       21.08     28.77 o 
  -7   3   1      202.29      218.08     45.79 o 
  -6   3   1      120.68      147.28     29.86 o 
  -5   3   1       55.35       52.35      8.19 o 
  -4   3   1    10088.34     9618.74    151.19 o 
  -3   3   1     1064.80      994.35     22.49 o 
  -2   3   1     2194.73     2231.92     33.11 o 
  -1   3   1    18788.15    19311.31    121.77 o 
   0   3   1    20556.35    20913.73    125.26 o 
   1   3   1    18727.59    19058.98    122.61 o 
   2   3   1     2345.78     2158.08     31.60 o 
   3   3   1     9089.43     8449.54    110.04 o 
   4   3   1     9472.80    10302.23    152.51 o 
   5   3   1     8891.02     8753.21    144.21 o 
   6   3   1       33.79       22.26     14.08 o 
   7   3   1      194.70      172.39     29.54 o 
   8   3   1      449.08      521.76     85.02 o 
   9   3   1      184.08      225.27     63.50 o 
  10   3   1        3.56       20.10     20.26 o 
 -11   4   1      112.02       47.72     40.87 o 
 -10   4   1      266.62      245.58     75.27 o 
  -9   4   1      478.64      550.95    101.75 o 
  -8   4   1       12.77       12.85     19.05 o 
  -7   4   1     1795.96     1760.44    104.32 o 
  -6   4   1     1478.65     1543.91     31.21 o 
  -5   4   1      563.18      591.78     14.58 o 
  -4   4   1      226.38      249.25     22.44 o 
  -3   4   1     5773.09     5656.76     48.65 o 
  -2   4   1       84.83       71.20      8.90 o 
  -1   4   1     3561.26     3710.56     48.75 o 
   0   4   1      743.55      624.50     14.62 o 
   1   4   1      778.54      788.41     12.66 o 
   2   4   1      153.27      170.15      8.36 o 
   3   4   1       87.36       95.54     11.13 o 
   4   4   1      563.22      545.59      9.38 o 
   5   4   1      164.77      159.44     28.08 o 
   6   4   1      119.87      129.07     22.35 o 
   7   4   1      227.24      233.09     41.24 o 
   8   4   1      225.65      206.77     61.93 o 
   9   4   1        5.01       19.37     22.06 o 
  10   4   1      109.65      102.13     41.99 o 
 -11   5   1      141.35      152.59     70.96 o 
 -10   5   1       43.20       14.40     28.82 o 
  -9   5   1       68.75       47.89     22.51 o 
  -8   5   1      476.33      418.03     39.99 o 
  -7   5   1      452.27      433.69     35.50 o 
  -6   5   1     1211.79     1179.72     36.90 o 
  -5   5   1     1296.30     1323.31     32.06 o 
  -4   5   1     2241.58     2089.27     39.97 o 
  -3   5   1     1142.82     1076.82     43.35 o 
  -2   5   1     1450.53     1553.57     24.14 o 
  -1   5   1     3608.18     3516.30     38.93 o 
   0   5   1     6052.41     6398.27     59.70 o 
   1   5   1     8955.56     9238.41     74.58 o 
   2   5   1       16.12       26.96      4.49 o 
   3   5   1      166.60      181.43     13.40 o 
   4   5   1     2665.50     2652.78     42.45 o 
   5   5   1     2692.61     2597.30     51.41 o 
   6   5   1        0.88        0.51      7.17 o 
   7   5   1      972.03      857.74     25.56 o 
   8   5   1        9.26       31.51     21.00 o 
   9   5   1       51.22       43.35     24.47 o 
  10   5   1      108.21       65.11     32.78 o 
 -10   6   1     1767.55     1684.57     82.70 o 
  -9   6   1     3155.85     3197.23    226.81 o 
  -8   6   1      304.80      327.39     93.31 o 
  -7   6   1     7288.89     7403.57    117.47 o 
  -6   6   1     6061.65     6177.81     84.81 o 
  -5   6   1       33.20       32.50      8.08 o 
  -4   6   1     4186.10     3992.96     78.15 o 
  -3   6   1     7323.11     7743.59    147.79 o 
  -2   6   1      176.93      177.80      8.84 o 
  -1   6   1     1871.33     1821.44     31.82 o 
   0   6   1     1002.37      860.21     18.19 o 
   1   6   1       48.38       90.34     13.66 o 
   2   6   1      242.21      280.48      9.79 o 
   3   6   1     3086.94     3182.42     70.89 o 
   4   6   1     2999.99     2895.37     44.22 o 
   5   6   1     1162.09     1085.85     16.98 o 
   6   6   1     1636.61     1602.71     60.76 o 
   7   6   1     1577.18     1758.30     49.83 o 
   8   6   1     5822.59     5913.67    129.37 o 
   9   6   1      780.10      848.82    130.25 o 
  10   6   1      533.36      373.98    148.10 o 
 -10   7   1      188.84      128.62     61.00 o 
  -9   7   1        3.13       32.11     24.25 o 
  -8   7   1      125.02       97.64     23.55 o 
  -7   7   1     2194.36     2213.55     67.81 o 
  -6   7   1     3826.80     3626.99     54.83 o 
  -5   7   1     2086.19     2165.05     51.25 o 
  -4   7   1     7376.95     7220.72    133.32 o 
  -3   7   1     1987.43     1841.80     61.35 o 
  -2   7   1      561.43      493.64     20.57 o 
  -1   7   1    56130.29    56328.39    416.38 o 
   0   7   1    44376.92    45104.79    509.38 o 
   1   7   1     2256.11     2354.80     36.41 o 
   2   7   1    11242.36    11195.12    173.15 o 
   3   7   1     1468.95     1264.02     75.10 o 
   4   7   1      498.01      518.41     25.28 o 
   5   7   1     6235.96     6354.89    159.83 o 
   6   7   1       13.44       21.86     13.13 o 
   7   7   1       99.67       68.24     21.76 o 
   8   7   1     1149.80     1208.12     56.25 o 
   9   7   1       27.60       11.16     23.20 o 
  10   7   1      108.62       73.25     25.66 o 
 -10   8   1      119.94       99.81     55.07 o 
  -9   8   1     1659.27     1801.50    172.24 o 
  -8   8   1       24.10       31.78     14.24 o 
  -7   8   1     1826.82     1870.51     50.13 o 
  -6   8   1     1005.19     1033.90     44.54 o 
  -5   8   1      804.98      820.09     29.41 o 
  -4   8   1     2102.68     2218.40     75.45 o 
  -3   8   1     1832.22     1710.67     43.77 o 
  -2   8   1     4810.11     5163.75     58.98 o 
  -1   8   1     1452.04     1393.16     58.08 o 
   0   8   1     2139.29     2123.07     67.73 o 
   1   8   1     4695.99     4844.80     74.83 o 
   2   8   1      272.15      270.95     12.25 o 
   3   8   1        1.74       18.50      7.00 o 
   4   8   1      235.16      259.35     29.15 o 
   5   8   1     1330.66     1240.90     37.01 o 
   6   8   1      455.31      448.65     73.13 o 
   7   8   1       21.39        0.00     17.45 o 
   8   8   1     2834.35     2703.54    127.29 o 
   9   8   1      120.17       99.26     26.61 o 
  10   8   1       30.18       24.49     30.13 o 
 -10   9   1        3.85       13.38     18.76 o 
  -9   9   1      209.74      188.72     48.00 o 
  -8   9   1      832.00      893.99     87.60 o 
  -7   9   1      113.70       96.59     31.46 o 
  -6   9   1      143.96      137.97     24.04 o 
  -5   9   1      903.71      942.81     38.04 o 
  -4   9   1      908.74      869.47     57.20 o 
  -3   9   1      406.05      389.23     70.49 o 
  -2   9   1      867.05      907.85     26.83 o 
  -1   9   1       49.61       47.17     17.89 o 
   0   9   1      604.13      590.42     17.18 o 
   1   9   1     5554.24     5849.59     67.27 o 
   2   9   1       21.35       22.04      6.61 o 
   3   9   1     2938.73     3051.86     91.59 o 
   4   9   1     3090.54     3091.20     64.15 o 
   5   9   1      369.33      367.11     60.54 o 
   6   9   1      216.29      266.91     46.23 o 
   7   9   1      154.01      192.27     40.04 o 
   8   9   1       21.57       19.45     23.95 o 
   9   9   1        7.64       27.73     36.52 o 
 -10  10   1     1396.01     1400.75     74.78 o 
  -9  10   1     1227.53     1133.12     53.36 o 
  -8  10   1       53.53       53.53     31.67 o 
  -7  10   1     8342.31     8328.03    138.72 o 
  -6  10   1     4293.69     4411.46    132.75 o 
  -5  10   1       75.35       54.03     24.24 o 
  -4  10   1     3588.04     3493.82    104.67 o 
  -3  10   1     4003.69     4222.47    108.27 o 
  -2  10   1      536.96      529.73     23.97 o 
  -1  10   1      822.20      766.56     53.49 o 
   0  10   1     1523.17     1380.16     33.65 o 
   1  10   1     2446.57     2589.59     45.29 o 
   2  10   1      165.92      177.90     27.82 o 
   3  10   1     2710.84     2583.28     86.85 o 
   4  10   1      884.14      906.24     50.76 o 
   5  10   1     2872.89     2554.86     83.54 o 
   6  10   1      923.10      880.18     42.14 o 
   7  10   1      279.00      253.25     43.91 o 
   8  10   1     2476.15     2514.04     75.85 o 
   9  10   1      194.97      158.09     65.43 o 
  10  10   1      350.56      243.43    167.08 o 
 -10  11   1       62.20       48.17     34.36 o 
  -9  11   1      136.06      136.23     46.54 o 
  -8  11   1      475.15      387.69    102.65 o 
  -7  11   1        7.44        0.00     22.01 o 
  -6  11   1      430.16      417.29     66.24 o 
  -5  11   1      685.84      664.03     31.86 o 
  -4  11   1     5372.70     5753.46    171.26 o 
  -3  11   1     1648.32     1594.10    101.95 o 
  -2  11   1     2413.72     2396.70     38.07 o 
  -1  11   1    26755.15    26710.89    888.68 o 
   0  11   1    10690.27    10598.89    188.73 o 
   1  11   1     1471.31     1481.49     35.38 o 
   2  11   1    16713.38    16224.58    182.93 o 
   3  11   1     4384.70     4253.83     64.51 o 
   4  11   1     1251.76     1303.13     49.09 o 
   5  11   1     9059.82     9083.16    121.73 o 
   6  11   1       44.00       42.52     22.82 o 
   7  11   1       10.49        0.00     16.86 o 
   8  11   1      544.30      473.63    135.20 o 
   9  11   1      614.07      496.17    174.07 o 
  -9  12   1     1576.34     1688.50    109.37 o 
  -8  12   1        2.60       26.11     12.09 o 
  -7  12   1      878.18      860.80     62.12 o 
  -6  12   1     1697.20     1703.74     74.44 o 
  -5  12   1      223.77      269.29     39.30 o 
  -4  12   1     2353.57     2514.59     80.62 o 
  -3  12   1     2767.06     2694.82     80.29 o 
  -2  12   1       50.39       49.83     10.84 o 
  -1  12   1      287.63      296.74     63.22 o 
   0  12   1     2410.32     2543.49    126.82 o 
   1  12   1     1123.09     1175.50     37.50 o 
   2  12   1     1295.40     1256.83     45.36 o 
   3  12   1        8.95        8.47      7.16 o 
   4  12   1     1491.18     1586.27     47.58 o 
   5  12   1     1524.06     1551.97     37.19 o 
   6  12   1        2.56       12.94     19.75 o 
   7  12   1      424.10      345.26     91.04 o 
   8  12   1     2380.42     2467.52     88.85 o 
   9  12   1        3.86       14.65     37.28 o 
  -9  13   1        5.97        7.67     29.26 o 
  -8  13   1      776.00      788.57     95.94 o 
  -7  13   1        4.99       13.15     20.81 o 
  -6  13   1      826.86      841.51     47.21 o 
  -5  13   1      101.94       84.31     22.11 o 
  -4  13   1      402.06      426.37     68.82 o 
  -3  13   1     1131.87     1119.01     36.62 o 
  -2  13   1     3270.25     3403.01     56.58 o 
  -1  13   1      111.89      129.97     30.00 o 
   0  13   1       27.40       18.24     17.65 o 
   1  13   1      225.54      269.47     47.47 o 
   2  13   1      148.00      147.34     24.59 o 
   3  13   1       61.01       54.82     16.07 o 
   4  13   1        3.29       15.59     16.78 o 
   5  13   1        6.93       24.96     15.12 o 
   6  13   1      594.37      652.52     52.61 o 
   7  13   1      366.59      322.45     70.03 o 
   8  13   1       76.69       77.51     29.28 o 
   9  13   1      625.44      543.91     61.20 o 
  -9  14   1      601.13      447.79    206.72 o 
  -8  14   1        3.18        0.00     17.47 o 
  -7  14   1     2704.52     2720.78    120.21 o 
  -6  14   1     2049.99     1967.44     86.22 o 
  -5  14   1       57.45       73.70     18.12 o 
  -4  14   1     2346.57     2288.29     57.45 o 
  -3  14   1       36.61        9.78     17.26 o 
  -2  14   1       96.50       95.50     23.81 o 
  -1  14   1      567.68      572.75     39.12 o 
   0  14   1      249.06      264.50     53.66 o 
   1  14   1      609.35      604.64     61.03 o 
   2  14   1      877.32      821.79     33.53 o 
   3  14   1      242.64      319.44     45.04 o 
   4  14   1        6.04       32.05     12.34 o 
   5  14   1     1457.95     1471.12     40.19 o 
   6  14   1      637.74      534.28     96.53 o 
   7  14   1        2.57        0.00     27.86 o 
   8  14   1     1529.85     1520.46    110.45 o 
   9  14   1        2.11        0.00     18.98 o 
  -8  15   1       55.10       40.13     24.12 o 
  -7  15   1       38.14       56.16     19.80 o 
  -6  15   1     1006.90      833.29     69.55 o 
  -5  15   1       67.14       55.41     16.28 o 
  -4  15   1     3865.68     4041.20    103.28 o 
  -3  15   1     2814.33     2958.50     68.88 o 
  -2  15   1      497.61      600.28     34.99 o 
  -1  15   1     7767.77     8010.49    133.32 o 
   0  15   1     2549.39     2732.20    123.93 o 
   1  15   1     2897.99     2713.14     59.52 o 
   2  15   1     5339.52     5246.13     85.74 o 
   3  15   1      676.34      758.49     47.55 o 
   4  15   1     1351.54     1303.20     41.06 o 
   5  15   1     6132.47     6265.02    208.28 o 
   6  15   1       12.40       10.39     16.53 o 
   7  15   1      478.93      538.92     81.66 o 
   8  15   1      282.46      170.22     51.87 o 
  -8  16   1        6.71       11.84     26.08 o 
  -7  16   1      958.54     1002.81     90.43 o 
  -6  16   1     2380.08     2450.52    108.22 o 
  -5  16   1       43.05       51.13     17.44 o 
  -4  16   1     3086.42     2949.90    105.42 o 
  -3  16   1     2220.18     2154.16     58.96 o 
  -2  16   1       17.77       23.35      8.06 o 
  -1  16   1       67.63       94.53     20.90 o 
   0  16   1     7174.41     6894.15    192.28 o 
   1  16   1     1597.30     1607.10     41.30 o 
   2  16   1      166.75      129.18     23.41 o 
   3  16   1      717.36      718.03    104.58 o 
   4  16   1     1922.81     1799.17     65.08 o 
   5  16   1     1348.26     1334.40     54.82 o 
   6  16   1      241.55      253.30     61.31 o 
   7  16   1      686.02      628.20    138.29 o 
   8  16   1     1867.82     1909.10     71.37 o 
  -7  17   1      539.88      558.25     87.37 o 
  -6  17   1      341.80      263.56     77.24 o 
  -5  17   1     1101.00     1087.38     59.54 o 
  -4  17   1     1239.81     1234.22     57.93 o 
  -3  17   1      237.82      248.62     43.25 o 
  -2  17   1     3664.35     3889.32    109.07 o 
  -1  17   1     1874.16     1861.66     52.29 o 
   0  17   1      520.79      515.38     72.42 o 
   1  17   1      188.16      204.23     30.74 o 
   2  17   1      697.51      788.19     35.75 o 
   3  17   1      798.06      759.38     41.16 o 
   4  17   1        5.43       13.27     23.13 o 
   5  17   1      226.80      183.83     42.29 o 
   6  17   1     1600.05     1652.10    104.13 o 
   7  17   1      109.80      108.96     39.32 o 
  -7  18   1      189.57       97.17     55.54 o 
  -6  18   1       55.99       54.07     24.19 o 
  -5  18   1      186.46      157.55     51.14 o 
  -4  18   1      529.26      460.27     76.92 o 
  -3  18   1       62.48       58.46     16.97 o 
  -2  18   1     1614.12     1675.81     70.71 o 
  -1  18   1      859.85      826.14     42.88 o 
   0  18   1     1458.02     1439.72     53.56 o 
   1  18   1     1261.67     1291.57     74.66 o 
   2  18   1      150.12      121.31     27.32 o 
   3  18   1     1497.43     1533.43     50.83 o 
   4  18   1       60.27       54.33     20.32 o 
   5  18   1      381.97      303.97    105.19 o 
   6  18   1      604.71      731.67     93.59 o 
   7  18   1      151.37      111.59     42.48 o 
  -6  19   1      310.25      264.87     72.76 o 
  -5  19   1        8.21       22.76     18.46 o 
  -4  19   1      863.64      883.56     59.87 o 
  -3  19   1     1408.01     1361.42     49.70 o 
  -2  19   1      177.38      172.19     27.44 o 
  -1  19   1     3796.18     3801.48    138.04 o 
   0  19   1     2066.84     2111.25     63.90 o 
   1  19   1      876.08      806.57     52.65 o 
   2  19   1     4209.61     4212.49     83.54 o 
   3  19   1      809.59      858.42     57.89 o 
   4  19   1      412.24      327.04     77.47 o 
   5  19   1     2846.96     3133.30    111.29 o 
   6  19   1        4.86        0.00     23.26 o 
  -6  20   1      628.04      620.56    130.76 o 
  -5  20   1       86.16       52.74     18.39 o 
  -4  20   1      853.59      910.71     69.88 o 
  -3  20   1     1258.79     1243.41     87.44 o 
  -2  20   1       10.20       27.38     16.83 o 
  -1  20   1      355.43      346.07     51.95 o 
   0  20   1      514.89      503.70     64.52 o 
   1  20   1       25.39       33.84     16.50 o 
   2  20   1      514.55      530.23     70.93 o 
   3  20   1       69.05       60.12     27.73 o 
   4  20   1      984.72      957.24     56.93 o 
   5  20   1      608.19      415.54    108.56 o 
   6  20   1       88.12       58.37     40.04 o 
  -5  21   1      281.35      263.76     83.20 o 
  -4  21   1      159.74       99.98     30.15 o 
  -3  21   1      117.16      123.89     30.69 o 
  -2  21   1      762.90      651.01    111.62 o 
  -1  21   1     1008.04      979.23     83.54 o 
   0  21   1      908.11      831.46    100.74 o 
   1  21   1       80.96       89.21     23.35 o 
   2  21   1      222.28      180.70     65.00 o 
   3  21   1      137.80       81.53     37.66 o 
   4  21   1       18.57       44.48     20.40 o 
   5  21   1       18.33       25.68     20.66 o 
  -4  22   1      568.15      483.83     48.30 o 
  -3  22   1      259.81      242.16     64.37 o 
  -2  22   1     1372.66     1167.58    113.66 o 
  -1  22   1      155.77       97.48     49.41 o 
   0  22   1      119.33       87.28     25.50 o 
   1  22   1      924.65      952.77     75.17 o 
   2  22   1      154.58      131.42     41.47 o 
   3  22   1      334.22      277.99     63.36 o 
   4  22   1      323.27      244.19    115.80 o 
  -2  23   1        0.15       17.03     17.35 o 
  -1  23   1     1082.97     1119.53     64.03 o 
   0  23   1      612.80      439.82    122.98 o 
   1  23   1      893.48      945.40     96.11 o 
   2  23   1     1381.89     1447.55     74.04 o 
 -11   0   2       11.11       11.12     27.40 o 
 -10   0   2      994.25     1108.25    245.12 o 
  -9   0   2       86.92       41.88     36.27 o 
  -8   0   2      397.78      347.30    146.53 o 
  -7   0   2     2398.03     2189.66    171.80 o 
  -6   0   2     1190.72     1309.35     68.83 o 
  -5   0   2       50.06       64.64     21.93 o 
  -4   0   2     1172.68     1064.31     30.21 o 
  -3   0   2    25840.60    25566.31    419.86 o 
  -2   0   2     9263.86     9545.80     65.05 o 
  -1   0   2    48472.40    50937.10    539.97 o 
   0   0   2    10025.81     9577.32    136.67 o 
   1   0   2    81719.59    82006.14    248.26 o 
   2   0   2    11500.29    11855.10    248.26 o 
   3   0   2    12001.44    12647.22    339.27 o 
   5   0   2      162.03      123.70     17.05 o 
   6   0   2      358.39      415.01     44.91 o 
   7   0   2     5381.80     5447.28    115.24 o 
   8   0   2     3078.25     3130.58    161.86 o 
   9   0   2       18.31        1.83     25.27 o 
  10   0   2        0.21       21.90     26.72 o 
 -11   1   2     1017.37     1024.43     66.70 o 
 -10   1   2     1969.05     2240.96    103.19 o 
  -9   1   2       98.91       93.90     27.95 o 
  -8   1   2     1803.17     1936.16     60.32 o 
  -7   1   2     9548.90    10076.05    187.19 o 
  -6   1   2      424.64      452.45     22.73 o 
  -5   1   2     6442.92     6797.03    129.71 o 
  -4   1   2     9586.83     9918.44     91.32 o 
  -3   1   2     1109.84     1092.03     16.62 o 
  -2   1   2    28374.70    29876.26    242.84 o 
  -1   1   2    15427.39    15906.16    112.05 o 
   0   1   2     4167.94     3831.75     52.09 o 
   1   1   2    10116.57    10008.08     89.54 o 
   2   1   2     4995.96     5297.85     38.32 o 
   3   1   2      403.55      434.25     22.48 o 
   4   1   2     1072.96      943.23     72.14 o 
   5   1   2       40.05       40.28     12.67 o 
   6   1   2      564.33      523.29     18.82 o 
   7   1   2     3151.58     3204.37    103.13 o 
   8   1   2      343.55      287.38     47.67 o 
   9   1   2       98.05      115.08     30.94 o 
  10   1   2     1871.30     1898.62    106.67 o 
 -11   2   2        0.20       23.76     29.87 o 
 -10   2   2       30.41       14.65     16.14 o 
  -9   2   2       62.39       79.13     28.49 o 
  -8   2   2      137.85      140.26     35.09 o 
  -7   2   2       62.90       65.02     22.89 o 
  -6   2   2       55.02       66.94     15.75 o 
  -5   2   2       14.38       14.58      5.63 o 
  -4   2   2     3451.37     3813.79     35.35 o 
  -3   2   2       46.25       56.22      6.98 o 
  -2   2   2      140.82      172.48      9.24 o 
  -1   2   2     2450.45     2526.69     24.77 o 
   0   2   2     4230.23     4044.54     57.27 o 
   1   2   2     1526.99     1546.14     19.08 o 
   2   2   2     5366.01     5692.99     62.06 o 
   3   2   2     5565.48     5839.69     68.63 o 
   4   2   2      163.45      237.16     48.93 o 
   5   2   2      218.19      242.69     39.52 o 
   6   2   2      815.14      983.73     28.71 o 
   7   2   2      451.19      488.25     55.92 o 
   8   2   2       46.98       28.14     12.57 o 
   9   2   2        2.02       14.77     17.68 o 
  10   2   2       33.45       25.58     23.00 o 
 -11   3   2      325.10      189.22     75.51 o 
 -10   3   2      768.55      773.23     56.31 o 
  -9   3   2      167.34      122.56     34.28 o 
  -8   3   2     1507.74     1547.15     67.24 o 
  -7   3   2     2968.26     3066.40     69.11 o 
  -6   3   2       84.38       99.33     20.48 o 
  -5   3   2     4364.62     4323.48     66.18 o 
  -4   3   2       12.19       20.22      5.57 o 
  -3   3   2      221.63      249.60     12.47 o 
  -2   3   2     1868.63     1892.55     23.60 o 
  -1   3   2     2531.55     2658.73     25.11 o 
   0   3   2     1417.66     1388.56     16.64 o 
   1   3   2     4576.81     4749.92     62.45 o 
   2   3   2     2010.45     1995.12     25.72 o 
   3   3   2     1551.18     1672.96     29.89 o 
   4   3   2     1188.92     1095.05     26.31 o 
   5   3   2       31.99       33.92     12.38 o 
   6   3   2        2.40        8.22     10.18 o 
   7   3   2     3115.43     3043.77     62.76 o 
   8   3   2      864.54      775.88     87.77 o 
   9   3   2      293.80      308.37     74.75 o 
  10   3   2     1954.13     2197.04     90.76 o 
 -11   4   2      159.68      159.11     74.44 o 
 -10   4   2      780.94      851.06     75.55 o 
  -9   4   2       32.26       26.64     24.05 o 
  -8   4   2      162.07      178.64     76.24 o 
  -7   4   2       59.09       71.04     21.94 o 
  -6   4   2      609.81      584.87     28.40 o 
  -5   4   2      316.13      279.60     14.65 o 
  -4   4   2     4564.53     4773.07     53.71 o 
  -3   4   2     1460.25     1361.14     20.06 o 
  -2   4   2    18185.79    17957.83    200.53 o 
  -1   4   2    21258.77    21324.63    260.82 o 
   0   4   2        9.36       16.86      4.61 o 
   1   4   2     2125.22     1813.84     24.48 o 
   2   4   2    19314.70    18958.36    125.45 o 
   3   4   2       64.40       63.63     14.84 o 
   4   4   2    14395.13    14485.69    203.36 o 
   5   4   2     3020.31     2864.49     64.45 o 
   6   4   2     2034.26     2003.13     72.27 o 
   7   4   2     1145.52     1192.76     42.88 o 
   8   4   2      619.84      718.97     88.14 o 
   9   4   2       38.19       48.58     23.36 o 
  10   4   2        1.55       10.82     13.28 o 
 -11   5   2     1571.32     1850.67     86.57 o 
 -10   5   2     1767.14     1628.60     69.28 o 
  -9   5   2      348.79      325.35     93.85 o 
  -8   5   2     3471.89     3458.79    172.53 o 
  -7   5   2     5299.09     5344.87    121.80 o 
  -6   5   2        7.52       11.21      5.21 o 
  -5   5   2     7375.00     7383.22    143.47 o 
  -4   5   2     7183.48     6916.63     96.35 o 
  -3   5   2     1088.16     1167.71     19.00 o 
  -2   5   2    11365.83    11596.60    112.33 o 
  -1   5   2     9745.30     9311.81     80.33 o 
   0   5   2      749.56      758.50     13.94 o 
   1   5   2     5117.42     5315.72     62.70 o 
   2   5   2     1048.58     1003.11     18.83 o 
   3   5   2      358.91      355.98     16.01 o 
   4   5   2     1644.38     1586.82     32.81 o 
   5   5   2     2043.15     1965.16     73.27 o 
   6   5   2       50.99       54.97     17.36 o 
   7   5   2     5503.93     5792.88    101.34 o 
   8   5   2     2230.20     1869.28     88.31 o 
   9   5   2     1143.56     1010.26     66.20 o 
  10   5   2     1827.44     1842.45     59.75 o 
 -10   6   2      340.67      258.59     95.99 o 
  -9   6   2      362.54      389.09     87.76 o 
  -8   6   2       10.76       18.61     12.26 o 
  -7   6   2     1292.60     1235.31     52.79 o 
  -6   6   2      296.89      264.99     59.30 o 
  -5   6   2     1370.91     1317.96     45.75 o 
  -4   6   2      125.17      166.24     21.36 o 
  -3   6   2     1285.09     1341.94     21.75 o 
  -2   6   2    16522.71    16810.70    250.69 o 
  -1   6   2     4402.76     4248.78     37.29 o 
   0   6   2      308.03      303.79      9.95 o 
   1   6   2      975.16      844.39     14.95 o 
   2   6   2      483.49      394.07     16.60 o 
   3   6   2     2326.42     2464.75     37.11 o 
   4   6   2     1523.14     1346.85     41.55 o 
   5   6   2     3652.97     3504.60     47.79 o 
   6   6   2       31.68       25.75      6.87 o 
   7   6   2        7.49       14.53     21.00 o 
   8   6   2      599.34      565.40    100.93 o 
   9   6   2      396.28      381.41     90.02 o 
  10   6   2      156.86      107.01     49.44 o 
 -10   7   2      433.69      333.68     99.62 o 
  -9   7   2      452.13      378.34    100.90 o 
  -8   7   2       86.38       69.99     29.92 o 
  -7   7   2     2316.35     2237.08     67.73 o 
  -6   7   2      570.01      599.31     37.94 o 
  -5   7   2     1439.31     1383.45     42.71 o 
  -4   7   2     1322.69     1225.23     37.55 o 
  -3   7   2       14.61       29.64      9.58 o 
  -2   7   2     1571.71     1701.09     36.82 o 
  -1   7   2     1226.53     1170.11     53.81 o 
   0   7   2      917.81      906.22     18.51 o 
   1   7   2      123.55      147.72     27.23 o 
   2   7   2       70.00       80.00     14.54 o 
   3   7   2      561.47      518.85     10.50 o 
   4   7   2       83.69       68.64     15.53 o 
   5   7   2     1068.48     1015.01     30.23 o 
   6   7   2        3.55        9.32     13.38 o 
   7   7   2      438.61      418.13     55.74 o 
   8   7   2       10.12       39.32     24.07 o 
   9   7   2       64.28       42.77     33.66 o 
  10   7   2      515.59      514.61    103.71 o 
 -10   8   2      251.13      164.96     87.85 o 
  -9   8   2        1.93       25.09     27.23 o 
  -8   8   2       13.35       34.92     16.52 o 
  -7   8   2       10.48       31.82     16.74 o 
  -6   8   2      152.62      121.86     29.70 o 
  -5   8   2     1978.59     2055.02     43.56 o 
  -4   8   2     1873.48     1841.17     59.09 o 
  -3   8   2      526.03      524.50      9.90 o 
  -2   8   2    17818.92    18511.91    299.86 o 
  -1   8   2    30892.60    31929.86    578.46 o 
   0   8   2     3720.89     3804.47     52.27 o 
   1   8   2    14896.66    14820.52    250.83 o 
   2   8   2     6372.44     5882.50     86.51 o 
   3   8   2     1032.42     1001.56     23.33 o 
   4   8   2    10561.60    10609.51    149.39 o 
   5   8   2     3105.24     3130.82    106.53 o 
   6   8   2     2439.85     2412.97     74.61 o 
   7   8   2     1005.85      961.81     58.18 o 
   8   8   2      408.97      440.95     89.51 o 
   9   8   2       69.72       68.51     25.63 o 
  10   8   2        3.52       32.28     16.45 o 
 -10   9   2     1389.44     1485.20    126.94 o 
  -9   9   2      108.67       67.53     47.92 o 
  -8   9   2     2389.72     2187.78    113.20 o 
  -7   9   2     8396.07     8899.37    344.19 o 
  -6   9   2      104.29      117.02     31.08 o 
  -5   9   2    10210.60    10539.95    162.89 o 
  -4   9   2    15358.17    15270.86    204.58 o 
  -3   9   2      256.53      225.75     10.26 o 
  -2   9   2    12617.13    12454.23    142.63 o 
  -1   9   2     7439.68     7300.57     94.49 o 
   0   9   2     1927.75     2055.37     45.00 o 
   1   9   2        6.07        6.69      6.36 o 
   2   9   2     1491.48     1500.67     50.14 o 
   3   9   2      813.87      796.96     37.94 o 
   4   9   2     3092.25     3118.20     69.44 o 
   5   9   2     2316.25     2570.46     52.84 o 
   6   9   2        8.38       20.96      9.41 o 
   7   9   2     5611.00     5963.07    126.11 o 
   8   9   2     1391.66     1403.28     78.93 o 
   9   9   2      420.39      324.85    103.59 o 
  10   9   2      684.46      759.39     51.45 o 
 -10  10   2       98.39       67.26     86.12 o 
  -9  10   2      306.47      282.41     78.73 o 
  -8  10   2      375.19      336.79     80.03 o 
  -7  10   2      151.67      160.45     25.06 o 
  -6  10   2      930.79      900.89     34.96 o 
  -5  10   2     3190.77     3119.04     79.53 o 
  -4  10   2      254.31      191.35     51.71 o 
  -3  10   2     2655.00     2793.47     46.47 o 
  -2  10   2    14240.83    14574.43    250.43 o 
  -1  10   2     3787.77     3955.11    112.37 o 
   0  10   2       36.83       75.95     14.36 o 
   1  10   2    10258.64    10364.23    117.28 o 
   2  10   2      865.35      835.69     38.02 o 
   3  10   2       54.43       46.58     14.13 o 
   4  10   2     6364.19     6400.16    124.61 o 
   5  10   2     3184.89     3165.14    114.42 o 
   6  10   2        1.22       14.10     13.69 o 
   7  10   2      166.19      197.66     45.04 o 
   8  10   2     1156.51     1125.99    157.37 o 
   9  10   2      105.70       71.15     50.46 o 
  10  10   2      101.21       85.82     35.78 o 
 -10  11   2        2.71       13.03     26.16 o 
  -9  11   2       44.88       27.87     22.20 o 
  -8  11   2        0.03       11.27     24.22 o 
  -7  11   2       10.98       17.10     10.92 o 
  -6  11   2      778.37      771.39     58.84 o 
  -5  11   2      248.82      271.43     44.51 o 
  -4  11   2      437.61      503.97     39.21 o 
  -3  11   2      725.12      691.17     14.96 o 
  -2  11   2     5831.57     5819.65    120.19 o 
  -1  11   2       17.06       34.60     12.17 o 
   0  11   2     2129.82     2165.71     79.20 o 
   1  11   2      233.28      232.96     30.33 o 
   2  11   2     2291.66     2295.70     42.56 o 
   3  11   2      620.27      651.24     18.46 o 
   4  11   2       67.47      110.55     20.60 o 
   5  11   2     1486.69     1535.19     42.96 o 
   6  11   2     1466.89     1468.99     43.34 o 
   7  11   2        3.25       17.29     17.22 o 
   8  11   2        2.02       36.32     25.05 o 
   9  11   2       67.62       60.00     33.55 o 
  -9  12   2       50.73       43.41     25.12 o 
  -8  12   2      330.37      192.68     61.31 o 
  -7  12   2       10.68       21.32     21.52 o 
  -6  12   2        1.79        0.00     19.07 o 
  -5  12   2        2.82       18.90     22.25 o 
  -4  12   2      580.87      649.18     35.68 o 
  -3  12   2      111.39      139.50     16.69 o 
  -2  12   2     2871.82     2825.46     66.21 o 
  -1  12   2     9254.99     9528.11    118.19 o 
   0  12   2      513.67      559.77     52.34 o 
   1  12   2     8776.00     8727.70    135.50 o 
   2  12   2     1932.84     1811.24     41.39 o 
   3  12   2       24.63       29.56      9.49 o 
   4  12   2     4720.39     4985.24    174.07 o 
   5  12   2      231.50      246.82     42.81 o 
   6  12   2     1292.39     1363.62     58.85 o 
   7  12   2      436.42      399.57     95.52 o 
   8  12   2      325.19      229.39     66.45 o 
   9  12   2       44.61       61.55     19.59 o 
  -9  13   2       22.09       46.44     25.90 o 
  -8  13   2     2125.54     2091.53     67.40 o 
  -7  13   2     4735.51     4806.70    221.39 o 
  -6  13   2       68.93       67.94     21.12 o 
  -5  13   2     2960.11     3062.29     80.08 o 
  -4  13   2     3603.47     3832.95    110.47 o 
  -3  13   2       21.57       28.63     11.13 o 
  -2  13   2     7586.19     7382.01    167.18 o 
  -1  13   2     2624.56     2642.78     98.07 o 
   0  13   2      186.58      183.23     33.00 o 
   1  13   2      813.04      812.43     41.46 o 
   2  13   2      752.82      785.26     25.86 o 
   3  13   2       20.86       31.70     25.14 o 
   4  13   2     1247.04     1342.89     36.89 o 
   5  13   2      440.32      449.48     51.14 o 
   6  13   2       30.78       64.63     35.11 o 
   7  13   2     2368.48     2405.66     67.32 o 
   8  13   2     1180.13     1005.77     53.58 o 
   9  13   2      450.16      383.79    158.32 o 
  -9  14   2       15.17       48.73     33.35 o 
  -8  14   2      186.37      145.41     49.91 o 
  -7  14   2        3.04       35.56     45.05 o 
  -6  14   2        6.50       13.49     12.67 o 
  -5  14   2       74.23       85.00     25.34 o 
  -4  14   2       59.81       34.12     19.95 o 
  -3  14   2      721.69      721.51     34.21 o 
  -2  14   2     1479.07     1608.29     64.10 o 
  -1  14   2      408.12      370.46     45.74 o 
   0  14   2        7.74        3.97     20.13 o 
   1  14   2     3392.50     3352.12    143.82 o 
   2  14   2      458.53      520.72     67.87 o 
   3  14   2     1545.77     1519.96     41.69 o 
   4  14   2     2250.82     2322.74     53.62 o 
   5  14   2      124.32      150.80     35.45 o 
   6  14   2        0.94       19.58     14.33 o 
   7  14   2      648.89      717.66     60.73 o 
   8  14   2      848.24      693.78     65.07 o 
  -8  15   2      253.30      206.44     96.23 o 
  -7  15   2       14.62       27.68     17.00 o 
  -6  15   2       14.96       11.16     21.60 o 
  -5  15   2      111.56      109.70     23.69 o 
  -4  15   2      488.27      460.25     78.35 o 
  -3  15   2      314.62      409.83     42.99 o 
  -2  15   2      198.97      187.11     30.50 o 
  -1  15   2      429.42      497.25     41.85 o 
   0  15   2      945.78      991.77     57.76 o 
   1  15   2      307.40      266.16     49.02 o 
   2  15   2        9.20        8.17      9.16 o 
   3  15   2      942.32     1001.22     49.98 o 
   4  15   2       66.29       67.53     18.62 o 
   5  15   2      765.05      666.45     61.81 o 
   6  15   2      775.84      892.61     91.03 o 
   7  15   2       12.15       35.21     22.49 o 
   8  15   2       69.09       57.74     27.53 o 
  -8  16   2      180.47      118.66     44.46 o 
  -7  16   2      242.08      191.10     51.08 o 
  -6  16   2     1276.70     1429.78     50.06 o 
  -5  16   2       97.74       91.36     25.38 o 
  -4  16   2      784.99      846.25     46.57 o 
  -3  16   2     1164.29     1098.28     52.41 o 
  -2  16   2     1149.24     1174.92     45.30 o 
  -1  16   2      871.28      887.99     32.70 o 
   0  16   2        5.24       20.05     14.41 o 
   1  16   2     1778.32     1894.90     51.40 o 
   2  16   2     1584.61     1469.73     71.08 o 
   3  16   2       73.94       65.77     15.36 o 
   4  16   2     1409.02     1407.21     41.82 o 
   5  16   2      101.50      122.50     23.12 o 
   6  16   2     2309.60     2484.86     96.05 o 
   7  16   2       65.13       82.47     29.52 o 
   8  16   2       12.69       15.85     23.05 o 
  -7  17   2     2921.83     2856.33    223.51 o 
  -6  17   2      197.34      129.97     33.68 o 
  -5  17   2     2170.23     2291.39     99.64 o 
  -4  17   2     1745.02     1802.92     64.98 o 
  -3  17   2      237.15      221.49     48.28 o 
  -2  17   2      844.63      759.30    115.73 o 
  -1  17   2      980.85      903.66     34.33 o 
   0  17   2      322.57      360.73     54.60 o 
   1  17   2      475.69      524.15     89.23 o 
   2  17   2       50.51       74.04     18.10 o 
   3  17   2      106.30      117.32     29.24 o 
   4  17   2      453.53      424.53     70.75 o 
   5  17   2       96.78      129.25     33.03 o 
   6  17   2      205.11      209.10     63.78 o 
   7  17   2     1243.59     1385.82     72.15 o 
  -7  18   2       33.60       46.91     27.46 o 
  -6  18   2      286.14      175.28     62.78 o 
  -5  18   2     1361.69     1507.02     68.32 o 
  -4  18   2      510.70      564.03     82.64 o 
  -3  18   2     1178.77     1104.29    101.78 o 
  -2  18   2     6490.64     6590.65    131.26 o 
  -1  18   2     1437.21     1438.00     64.22 o 
   0  18   2       12.00       15.51     14.60 o 
   1  18   2     4345.36     4327.89     87.03 o 
   2  18   2     2693.72     2838.99     89.09 o 
   3  18   2       44.83       61.07     16.27 o 
   4  18   2     3444.02     3559.71     85.52 o 
   5  18   2     1766.23     1705.10     55.07 o 
   6  18   2        4.13       34.98     22.52 o 
   7  18   2      837.15      633.94     60.41 o 
  -6  19   2       94.95       60.56     28.43 o 
  -5  19   2       35.26       34.22     17.82 o 
  -4  19   2      776.00      739.22     62.09 o 
  -3  19   2      135.90      108.83     26.45 o 
  -2  19   2       12.98       20.63     18.65 o 
  -1  19   2      572.62      532.37     79.78 o 
   0  19   2     2972.66     2957.09     84.40 o 
   1  19   2        9.95       22.40     12.30 o 
   2  19   2      697.74      712.08    115.85 o 
   3  19   2     1798.52     1808.54     79.52 o 
   4  19   2      129.22      111.46     27.11 o 
   5  19   2      471.74      403.81    107.51 o 
   6  19   2      423.10      347.54     68.99 o 
  -6  20   2      611.69      374.69    303.84 o 
  -5  20   2       56.41       59.70     27.94 o 
  -4  20   2      236.70      204.99     46.59 o 
  -3  20   2     1476.84     1578.67     72.21 o 
  -2  20   2       18.78       16.94     23.91 o 
  -1  20   2       82.06       77.21     20.34 o 
   0  20   2        0.72       27.35     15.90 o 
   1  20   2      968.67      830.24     54.46 o 
   2  20   2      282.00      244.64     45.02 o 
   3  20   2      327.57      329.25     67.45 o 
   4  20   2      365.65      325.89     68.85 o 
   5  20   2       87.91       74.56     25.34 o 
  -4  21   2     1068.53     1195.77     51.43 o 
  -3  21   2       94.26       80.97     21.04 o 
  -2  21   2      855.19      862.74     54.29 o 
  -1  21   2        1.23        7.10     19.41 o 
   0  21   2      663.66      652.53     48.23 o 
   1  21   2      973.15      963.13     63.16 o 
   2  21   2      389.47      359.84     61.90 o 
   3  21   2      296.19      271.77     48.24 o 
   4  21   2      324.60      301.30     95.59 o 
   5  21   2      852.73      834.32     49.42 o 
  -4  22   2      468.13      262.97    223.33 o 
  -3  22   2       77.10       42.93     17.42 o 
  -2  22   2     1202.86     1117.66     61.32 o 
  -1  22   2     1002.86     1044.66     55.79 o 
   0  22   2       21.56       39.47     20.72 o 
   1  22   2     1517.16     1462.42    133.16 o 
   2  22   2      100.68       77.08     15.60 o 
   3  22   2      170.70      139.48     32.51 o 
   4  22   2     1402.01     1500.40     64.19 o 
  -2  23   2       11.79       45.43     31.42 o 
  -1  23   2      470.80      319.05     78.60 o 
   0  23   2     1257.82     1300.07     83.25 o 
   1  23   2        0.80       17.73     18.76 o 
   2  23   2      375.22      260.18     77.13 o 
 -11   1   3      812.90      905.91     47.91 o 
 -10   1   3      286.11      240.13     73.68 o 
  -9   1   3      260.66      239.33     62.06 o 
  -8   1   3      498.28      490.69    114.70 o 
  -7   1   3      927.16     1003.14     60.24 o 
  -6   1   3      482.30      457.46     19.51 o 
  -5   1   3       95.84       87.38     15.53 o 
  -4   1   3      969.08      984.72     30.51 o 
  -3   1   3     3821.53     3970.15     27.96 o 
  -2   1   3    51116.71    53317.54    344.82 o 
  -1   1   3     3172.05     3277.56     21.17 o 
   0   1   3     6169.76     6477.19     58.71 o 
   1   1   3     1658.11     1769.53     26.18 o 
   2   1   3     1357.93     1434.67     29.75 o 
   3   1   3    12295.45    11738.03    121.68 o 
   4   1   3     5288.10     5257.88     52.54 o 
   5   1   3       23.12       10.62     13.02 o 
   6   1   3     4163.07     4160.31     86.09 o 
   7   1   3     1851.15     1752.88     63.76 o 
   8   1   3      150.01      135.01     28.46 o 
   9   1   3      133.53      122.17     44.46 o 
  10   1   3        0.69       15.55     12.05 o 
 -11   2   3     1370.10     1499.21     69.39 o 
 -10   2   3       74.67       34.45     26.60 o 
  -9   2   3     1295.16     1468.15     51.62 o 
  -8   2   3     9010.90     9271.72    209.13 o 
  -7   2   3      136.75      123.89     30.48 o 
  -6   2   3     7029.11     6918.38    107.24 o 
  -5   2   3    14949.01    15260.26    254.50 o 
  -4   2   3     2363.80     2210.63     32.80 o 
  -3   2   3    13433.81    14074.13    151.75 o 
  -2   2   3    25500.41    25453.98    219.47 o 
  -1   2   3     8756.39     9421.67     63.27 o 
   0   2   3     2718.45     2646.86     25.42 o 
   1   2   3       33.96       60.12      8.79 o 
   2   2   3      952.40      809.32     13.99 o 
   3   2   3       21.06        9.35      5.14 o 
   4   2   3      386.14      374.24     19.00 o 
   5   2   3      516.73      494.75     38.31 o 
   6   2   3     7935.81     7838.46    138.75 o 
   7   2   3     3399.13     3405.16    122.51 o 
   8   2   3        9.02       11.76     13.12 o 
   9   2   3     2856.38     2756.98     78.99 o 
  10   2   3     1256.94     1281.63     58.55 o 
 -11   3   3      315.87      240.54     67.67 o 
 -10   3   3      122.90       91.80     32.23 o 
  -9   3   3      285.89      264.27     84.75 o 
  -8   3   3      348.15      456.26    108.18 o 
  -7   3   3       56.44       68.76     23.06 o 
  -6   3   3      204.46      218.90     33.65 o 
  -5   3   3        3.08       10.24      5.64 o 
  -4   3   3      383.73      402.39     14.85 o 
  -3   3   3     6206.98     6185.52     80.51 o 
  -2   3   3     8336.60     8823.44     69.05 o 
  -1   3   3     4016.26     4314.95     37.15 o 
   0   3   3      483.06      424.27      8.80 o 
   1   3   3      456.19      399.20     10.56 o 
   2   3   3      432.67      437.00      9.83 o 
   3   3   3    15706.54    15984.73    271.22 o 
   4   3   3     9431.97     9483.56    199.91 o 
   5   3   3      907.84      918.68     39.36 o 
   6   3   3     3347.22     3351.50    126.46 o 
   7   3   3     1424.65     1404.87     44.77 o 
   8   3   3        9.65       24.61     14.88 o 
   9   3   3      262.26      306.13     67.37 o 
  10   3   3        2.21       16.63     12.53 o 
 -11   4   3      100.98       58.71     34.48 o 
 -10   4   3        2.29       23.75     21.96 o 
  -9   4   3       80.79      101.23     28.87 o 
  -8   4   3       90.79       88.85     58.56 o 
  -7   4   3      183.65      192.73     45.58 o 
  -6   4   3     1531.48     1542.42     31.30 o 
  -5   4   3      813.45      802.13     32.04 o 
  -4   4   3       56.07       64.87     11.42 o 
  -3   4   3       61.03       56.15      8.13 o 
  -2   4   3       44.30       47.71      7.20 o 
  -1   4   3     1000.68      989.35     14.07 o 
   0   4   3       19.85       28.03      5.50 o 
   1   4   3     2076.14     2072.12     27.89 o 
   2   4   3      537.76      512.40     11.08 o 
   3   4   3      453.89      464.07     17.06 o 
   4   4   3       80.90       91.32     15.55 o 
   5   4   3      571.78      575.91     61.66 o 
   6   4   3      544.99      531.25     34.75 o 
   7   4   3      412.32      446.93     45.95 o 
   8   4   3      348.83      322.39     70.26 o 
   9   4   3       54.28       45.76     22.38 o 
  10   4   3       33.71       41.00     17.76 o 
 -11   5   3      603.91      431.29    201.78 o 
 -10   5   3       23.33       24.40     26.05 o 
  -9   5   3      454.82      427.15     93.60 o 
  -8   5   3      104.04       96.76     22.37 o 
  -7   5   3       11.20       14.17     14.09 o 
  -6   5   3      489.11      487.53     24.35 o 
  -5   5   3       16.01       16.00      7.57 o 
  -4   5   3      148.71      131.03     13.95 o 
  -3   5   3       67.94       49.03      7.31 o 
  -2   5   3     9637.57     9614.38    110.54 o 
  -1   5   3      448.24      462.64      9.12 o 
   0   5   3     3225.22     3200.57     36.64 o 
   1   5   3     1771.19     1682.36     22.42 o 
   2   5   3       68.43       80.25     11.33 o 
   3   5   3     1678.32     1453.82     30.42 o 
   4   5   3      277.86      243.38     14.55 o 
   5   5   3      419.39      410.74     25.73 o 
   6   5   3     1896.42     1920.06     44.19 o 
   7   5   3      848.43      769.41     43.94 o 
   8   5   3        1.01       12.61     14.74 o 
   9   5   3      440.69      411.31     94.16 o 
  10   5   3      143.67      118.37     45.90 o 
 -10   6   3      407.80      294.38    125.94 o 
  -9   6   3      959.60      983.88     55.13 o 
  -8   6   3     9287.71     9837.13    211.17 o 
  -7   6   3     1368.02     1306.14     38.23 o 
  -6   6   3     6869.12     6861.53    220.26 o 
  -5   6   3    11360.55    11759.96    260.48 o 
  -4   6   3       16.46       14.72      9.89 o 
  -3   6   3     6179.64     6032.32     73.39 o 
  -2   6   3    23667.05    23847.69    167.32 o 
  -1   6   3     1270.39     1391.17     22.58 o 
   0   6   3     1879.55     1889.06     24.84 o 
   1   6   3     1631.19     1665.55     22.44 o 
   2   6   3     1756.96     1946.25     30.23 o 
   3   6   3       30.22       63.93     10.72 o 
   4   6   3      486.95      469.89     32.51 o 
   5   6   3        7.76       17.78     15.12 o 
   6   6   3     3460.72     3433.31     65.18 o 
   7   6   3     2632.55     2680.02     78.65 o 
   8   6   3      306.54      341.84     61.27 o 
   9   6   3     3040.05     3065.08    116.07 o 
  10   6   3     2012.85     1929.79     91.70 o 
 -10   7   3      344.67      336.79    116.04 o 
  -9   7   3       56.54       47.04     33.39 o 
  -8   7   3      540.15      596.14     69.52 o 
  -7   7   3      140.69      125.10     27.74 o 
  -6   7   3       53.30       57.77     17.87 o 
  -5   7   3       51.43       52.38     16.25 o 
  -4   7   3     4017.25     4179.93     70.12 o 
  -3   7   3    10492.51    10423.33     85.18 o 
  -2   7   3     3064.53     2949.95     44.21 o 
  -1   7   3     1434.16     1402.26     25.35 o 
   0   7   3    12373.83    12120.54    134.10 o 
   1   7   3    22292.82    22552.87    357.31 o 
   2   7   3      927.76      885.81     17.91 o 
   3   7   3    15989.03    15992.54    120.76 o 
   4   7   3    11695.24    12035.93    137.66 o 
   5   7   3       54.20       43.20     17.41 o 
   6   7   3     3408.63     3418.36    127.49 o 
   7   7   3     4020.85     4144.79    128.15 o 
   8   7   3      963.50      932.34     59.11 o 
   9   7   3      176.97      127.55     35.76 o 
  10   7   3       28.47       28.46     22.00 o 
 -10   8   3        6.97       28.56     16.90 o 
  -9   8   3      568.28      507.95     78.68 o 
  -8   8   3     1816.83     1862.91     70.58 o 
  -7   8   3       84.71      101.74     21.21 o 
  -6   8   3     1844.16     1901.88     78.44 o 
  -5   8   3     3576.16     3704.75    197.97 o 
  -4   8   3      190.14      246.07     52.47 o 
  -3   8   3     4476.76     4650.17     86.66 o 
  -2   8   3     3925.11     4086.97     44.15 o 
  -1   8   3     7613.70     8061.55    109.19 o 
   0   8   3     1869.62     1943.91     35.88 o 
   1   8   3       97.78      124.68     14.21 o 
   2   8   3      819.08      793.36     30.79 o 
   3   8   3       45.64       61.86     11.80 o 
   4   8   3      165.79      125.66     20.76 o 
   5   8   3     1378.41     1410.62     35.05 o 
   6   8   3      372.17      406.01     81.09 o 
   7   8   3      794.42      756.59     38.95 o 
   8   8   3      300.52      329.15     70.88 o 
   9   8   3      884.76     1032.94     87.24 o 
  10   8   3      428.82      256.08    100.89 o 
 -10   9   3       28.98       26.36     30.15 o 
  -9   9   3      408.66      373.72     98.46 o 
  -8   9   3        4.36        5.60     16.33 o 
  -7   9   3      287.20      358.84     72.12 o 
  -6   9   3      985.67      976.87     84.88 o 
  -5   9   3      307.01      306.11     57.43 o 
  -4   9   3     4909.22     5033.02    111.55 o 
  -3   9   3      236.02      278.53     22.47 o 
  -2   9   3      189.40      189.15     17.12 o 
  -1   9   3     1850.70     1907.59     34.07 o 
   0   9   3        4.57       24.54     11.35 o 
   1   9   3        3.32        4.65     10.92 o 
   2   9   3      330.19      368.97     30.15 o 
   3   9   3     2411.25     2424.08     41.18 o 
   4   9   3      581.83      494.73     46.82 o 
   5   9   3      857.83      882.00     31.62 o 
   6   9   3      181.92      188.50     31.47 o 
   7   9   3      325.39      322.51     59.83 o 
   8   9   3      571.32      485.86    150.76 o 
   9   9   3       97.08       81.61     24.36 o 
  10   9   3       37.44        0.00     53.78 o 
 -10  10   3       14.29       13.92     20.10 o 
  -9  10   3      436.69      408.26     76.75 o 
  -8  10   3     1342.20     1454.25     88.52 o 
  -7  10   3       32.96       39.08     20.07 o 
  -6  10   3     5629.41     5859.96    106.38 o 
  -5  10   3     5120.87     4895.57     94.71 o 
  -4  10   3        7.32       18.76      9.76 o 
  -3  10   3     5876.28     6072.59     94.33 o 
  -2  10   3     5262.15     5023.69    110.51 o 
  -1  10   3      349.10      384.08     17.45 o 
   0  10   3     4663.60     4964.69    146.61 o 
   1  10   3      257.49      263.26     38.32 o 
   2  10   3      445.27      446.28     22.90 o 
   3  10   3       25.95       27.13     13.16 o 
   4  10   3      734.73      764.67     38.21 o 
   5  10   3      186.55      167.33     33.00 o 
   6  10   3     3218.62     3182.58     75.31 o 
   7  10   3     1796.59     1723.45     77.24 o 
   8  10   3       38.68       25.10     22.34 o 
   9  10   3      962.95      830.28     89.87 o 
 -10  11   3      183.06      122.61     74.00 o 
  -9  11   3       29.82       37.25     28.07 o 
  -8  11   3      339.62      313.78     63.88 o 
  -7  11   3      287.36      321.68     50.16 o 
  -6  11   3      270.71      209.70     47.98 o 
  -5  11   3      274.79      326.10     50.74 o 
  -4  11   3        0.04        0.00     26.69 o 
  -3  11   3     3403.71     3390.12     61.74 o 
  -2  11   3     6403.07     5999.29     92.00 o 
  -1  11   3      258.06      288.18     32.85 o 
   0  11   3     6321.36     6259.37    108.43 o 
   1  11   3     7252.94     7130.54    294.81 o 
   2  11   3       62.71       85.97     17.51 o 
   3  11   3    13894.69    14299.83    199.18 o 
   4  11   3     7765.53     7949.76    111.74 o 
   5  11   3      175.75      178.60     36.91 o 
   6  11   3     3521.37     3789.77    114.79 o 
   7  11   3     1518.02     1593.60     84.91 o 
   8  11   3       86.37      108.52     28.74 o 
   9  11   3       99.70       90.98     30.95 o 
  -9  12   3     1242.86     1358.97     88.59 o 
  -8  12   3     1237.88     1212.58     59.97 o 
  -7  12   3       93.63       91.93     26.53 o 
  -6  12   3      627.94      655.29     53.22 o 
  -5  12   3     1202.04     1207.66     38.98 o 
  -4  12   3     1122.26     1035.89     38.37 o 
  -3  12   3     3786.76     3754.43     62.91 o 
  -2  12   3     3702.89     3535.50     62.62 o 
  -1  12   3     1354.56     1437.48     41.63 o 
   0  12   3      268.80      283.62     53.48 o 
   1  12   3      223.80      274.58     52.92 o 
   2  12   3      868.70      950.41     36.53 o 
   3  12   3     1306.90     1405.98    104.61 o 
   4  12   3        0.36        6.46     12.81 o 
   5  12   3     1094.42     1156.31     35.72 o 
   6  12   3      816.25      888.06     53.22 o 
   7  12   3      597.24      530.88    100.12 o 
   8  12   3      491.03      368.80    110.50 o 
   9  12   3      868.65      852.79     82.21 o 
  -9  13   3      345.86      229.95     93.00 o 
  -8  13   3        0.20       22.98     21.65 o 
  -7  13   3      379.12      438.59     63.67 o 
  -6  13   3      226.38      179.32     43.60 o 
  -5  13   3      506.52      465.51     94.71 o 
  -4  13   3      225.26      213.78     41.92 o 
  -3  13   3      638.40      623.65     21.60 o 
  -2  13   3        0.49        0.00     12.98 o 
  -1  13   3      252.21      264.16     45.73 o 
   0  13   3        2.78        1.24     13.13 o 
   1  13   3      181.90      209.44     41.14 o 
   2  13   3       13.55       26.58     15.93 o 
   3  13   3      761.05      719.55     43.44 o 
   4  13   3       33.61       37.50     18.51 o 
   5  13   3      375.37      379.75     77.04 o 
   6  13   3        1.21       10.81     14.64 o 
   7  13   3      287.77      265.57     49.80 o 
   8  13   3      115.81      103.19     59.55 o 
   9  13   3       60.09       39.97     47.38 o 
  -8  14   3     1441.34     1378.02     54.98 o 
  -7  14   3      656.84      709.91    110.82 o 
  -6  14   3     2193.56     2152.17     61.44 o 
  -5  14   3     2977.88     2937.63     82.72 o 
  -4  14   3       46.57       52.83     15.48 o 
  -3  14   3     1847.88     1909.55     39.36 o 
  -2  14   3      238.52      222.51     53.91 o 
  -1  14   3     1822.32     1815.96     51.09 o 
   0  14   3     3304.87     3325.51     81.44 o 
   1  14   3        2.78        2.43     15.73 o 
   2  14   3      623.23      615.18     39.70 o 
   3  14   3     1122.55     1160.72     61.58 o 
   4  14   3      669.77      612.82    103.22 o 
   5  14   3     1127.78     1188.90     50.42 o 
   6  14   3      445.89      467.04     74.33 o 
   7  14   3     1146.95     1159.27    112.73 o 
   8  14   3        0.31       18.31     18.02 o 
  -8  15   3      229.48      110.99     51.69 o 
  -7  15   3       18.15       41.48     19.20 o 
  -6  15   3       92.72      107.08     28.25 o 
  -5  15   3       17.85       52.62     18.25 o 
  -4  15   3       33.41       20.51     13.59 o 
  -3  15   3     1459.45     1419.91     74.93 o 
  -2  15   3     3230.13     3312.18     69.85 o 
  -1  15   3      350.98      346.46     59.97 o 
   0  15   3     2173.64     2321.57     59.05 o 
   1  15   3     1262.56     1421.72     38.53 o 
   2  15   3      541.18      563.27     72.70 o 
   3  15   3     2831.32     2903.15     68.41 o 
   4  15   3     2756.85     3064.16     79.92 o 
   5  15   3      149.39      141.26     32.89 o 
   6  15   3     1707.11     1654.67     52.54 o 
   7  15   3     1199.61     1276.44     90.62 o 
   8  15   3      156.39       91.83     32.17 o 
  -8  16   3     1850.95     1594.89    119.13 o 
  -7  16   3      487.26      553.24     80.05 o 
  -6  16   3     1349.61     1481.86     67.35 o 
  -5  16   3     2818.23     3111.13     72.23 o 
  -4  16   3      402.33      655.47    133.69 o 
  -3  16   3     2684.94     2428.13     67.03 o 
  -2  16   3     1252.38     1324.11     54.55 o 
  -1  16   3      141.76      189.30     29.00 o 
   0  16   3       32.22       23.87      8.87 o 
   1  16   3     1128.18     1186.41     44.91 o 
   2  16   3      267.21      369.61     54.56 o 
   3  16   3      120.24      139.76     32.98 o 
   4  16   3       37.55       50.21     21.09 o 
   5  16   3       18.53       53.68     24.26 o 
   6  16   3      447.55      354.54     95.28 o 
   7  16   3      939.85      987.84     84.47 o 
   8  16   3      165.42       81.86     50.86 o 
  -7  17   3      995.81     1068.84     75.69 o 
  -6  17   3      704.11      844.09    125.27 o 
  -5  17   3      165.19      139.80     42.61 o 
  -4  17   3     2712.23     2884.28     96.25 o 
  -3  17   3     3144.26     3084.87    119.30 o 
  -2  17   3       79.65       61.95     26.70 o 
  -1  17   3      212.18      219.91     36.98 o 
   0  17   3      757.25      714.35     50.84 o 
   1  17   3       10.79       36.02     10.89 o 
   2  17   3       20.24       34.28     12.58 o 
   3  17   3       30.31       40.39     17.41 o 
   4  17   3      779.80      770.82     58.79 o 
   5  17   3      652.11      736.17     57.50 o 
   6  17   3        0.33       30.88     19.52 o 
   7  17   3      875.80      995.25     86.16 o 
  -7  18   3       96.58      131.71     77.93 o 
  -6  18   3      272.14      201.59     59.17 o 
  -5  18   3       63.51       71.76     26.56 o 
  -4  18   3       24.85       15.31     16.88 o 
  -3  18   3      425.80      399.77     85.53 o 
  -2  18   3     1048.69     1104.46    155.38 o 
  -1  18   3     1841.65     1860.08     85.35 o 
   0  18   3     1396.41     1407.43     41.10 o 
   1  18   3      401.63      395.74     58.54 o 
   2  18   3      434.28      516.21     84.83 o 
   3  18   3       18.98       39.52     27.49 o 
   4  18   3      593.11      509.32    111.27 o 
   5  18   3      242.10      170.97     49.89 o 
   6  18   3        3.09       11.64     19.26 o 
   7  18   3      479.62      303.61    148.13 o 
  -6  19   3      141.72      106.20     37.71 o 
  -5  19   3       72.32       91.12     32.83 o 
  -4  19   3      144.88      100.05     35.46 o 
  -3  19   3      667.92      580.47    105.18 o 
  -2  19   3     3196.42     3038.42     75.39 o 
  -1  19   3      252.26      257.43     53.52 o 
   0  19   3     1770.48     1788.23     69.35 o 
   1  19   3     4514.25     4857.55    124.23 o 
   2  19   3       13.30       28.47     15.30 o 
   3  19   3     2088.45     2172.17     67.48 o 
   4  19   3     1829.01     1876.43     50.10 o 
   5  19   3      276.71      222.58     42.03 o 
   6  19   3      958.15      860.58     63.66 o 
  -5  20   3     1428.23     1451.10    106.28 o 
  -4  20   3       95.78       61.17     25.18 o 
  -3  20   3     1450.19     1561.14     47.45 o 
  -2  20   3     2655.38     2773.46    112.95 o 
  -1  20   3      707.26      709.26     52.02 o 
   0  20   3      422.12      336.52     58.20 o 
   1  20   3      172.68      136.00     39.45 o 
   2  20   3      225.42      172.96     39.45 o 
   3  20   3      569.62      574.38     51.01 o 
   4  20   3      186.89      186.54     32.70 o 
   5  20   3      262.74      169.88     78.30 o 
  -4  21   3     1409.21     1362.97     80.34 o 
  -3  21   3      975.64      855.80    112.89 o 
  -2  21   3        1.72        4.23     14.41 o 
  -1  21   3      374.78      400.64     65.83 o 
   0  21   3      429.82      384.45     85.07 o 
   1  21   3      605.97      600.04     75.21 o 
   2  21   3        6.62       21.94     15.91 o 
   3  21   3      514.52      383.48     85.05 o 
   4  21   3      401.46      262.70     72.58 o 
  -4  22   3       11.81       43.90     27.73 o 
  -3  22   3      380.95      278.05    119.75 o 
  -2  22   3       44.31       68.04     28.95 o 
  -1  22   3     1663.45     1842.06     81.63 o 
   0  22   3      452.97      397.84     74.58 o 
   1  22   3      214.62      166.52     46.75 o 
   2  22   3      706.56      835.34     95.66 o 
   3  22   3      516.55      411.32     82.12 o 
  -2  23   3      460.21      422.75    158.21 o 
  -1  23   3       87.52       96.04     47.66 o 
   0  23   3      537.01      576.51     56.31 o 
   1  23   3      861.71      834.00     78.32 o 
   2  23   3       26.34       38.81     25.70 o 
 -11   0   4     1334.46     1304.19     78.37 o 
 -10   0   4        2.16       31.89     34.81 o 
  -9   0   4     1592.68     1656.31    132.27 o 
  -8   0   4     1521.24     1472.28     66.81 o 
  -6   0   4        0.71       19.27     22.15 o 
  -5   0   4      777.60      844.35     33.88 o 
  -4   0   4     5839.47     6385.72     95.67 o 
  -3   0   4     1842.48     1885.76     34.01 o 
  -2   0   4     2933.95     3544.47     48.14 o 
  -1   0   4    12094.55    11901.39     91.96 o 
   0   0   4    54880.10    56931.50    240.63 o 
   1   0   4     9640.17     9516.47     93.29 o 
   2   0   4    17635.89    18616.83    207.97 o 
   3   0   4    35412.43    36569.72    969.80 o 
   4   0   4     2380.11     2263.28    112.06 o 
   5   0   4    10392.96     9760.09    237.48 o 
   6   0   4     6005.69     6365.35     91.47 o 
   7   0   4     1718.89     1635.74     57.76 o 
   8   0   4      890.18      856.48     43.55 o 
   9   0   4      693.74      611.78     41.23 o 
  10   0   4       12.91       19.31     31.66 o 
 -11   1   4       19.16       29.00     25.99 o 
 -10   1   4      274.94      210.51     71.98 o 
  -9   1   4     2414.76     2296.13     68.48 o 
  -8   1   4     1189.87     1320.13     67.03 o 
  -7   1   4     1826.70     1794.62     75.81 o 
  -6   1   4     5834.27     5620.96    102.70 o 
  -5   1   4      176.20      181.98     28.83 o 
  -4   1   4     7318.89     7735.39     67.30 o 
  -3   1   4    30392.19    31100.30    175.30 o 
  -2   1   4     2293.53     2151.20     30.15 o 
  -1   1   4     4574.70     4741.67     29.38 o 
   0   1   4     6055.31     6066.02     58.04 o 
   1   1   4      227.37      152.53      9.50 o 
   2   1   4     1396.84     1627.37     23.19 o 
   3   1   4      563.21      661.47     14.45 o 
   4   1   4      514.74      535.00     22.10 o 
   5   1   4     1383.42     1393.66     37.50 o 
   6   1   4     2378.79     2408.22     38.31 o 
   7   1   4     1418.03     1430.79     62.40 o 
   8   1   4     1531.44     1493.79     39.31 o 
   9   1   4     1435.11     1461.28     58.37 o 
  10   1   4        5.14       15.66     18.59 o 
 -11   2   4       74.98       59.40     25.73 o 
 -10   2   4       20.68       18.71     19.83 o 
  -9   2   4       21.31       46.07     19.00 o 
  -8   2   4       78.04       44.51     24.61 o 
  -7   2   4      694.94      681.30     85.28 o 
  -6   2   4       13.84       23.09      8.86 o 
  -5   2   4      176.77      161.18     26.67 o 
  -4   2   4      383.16      383.79     16.99 o 
  -3   2   4     1807.71     1912.38     28.42 o 
  -2   2   4     3301.23     3331.08     25.81 o 
  -1   2   4     3531.59     3928.32     38.22 o 
   0   2   4     2569.70     2549.86     22.02 o 
   1   2   4      820.23      833.75     14.56 o 
   2   2   4       28.72       26.95      7.01 o 
   3   2   4      644.13      753.34     17.12 o 
   4   2   4     3381.99     3674.33     95.65 o 
   5   2   4      327.81      296.15     14.47 o 
   6   2   4       78.48       76.58     18.27 o 
   7   2   4        7.91       13.03     13.36 o 
   8   2   4       93.86       98.42     24.06 o 
   9   2   4        1.16        8.24     19.82 o 
  10   2   4       12.70       28.66     15.65 o 
 -11   3   4      247.56      176.41     65.40 o 
 -10   3   4        6.69       18.84     21.33 o 
  -9   3   4      771.37      778.78    110.01 o 
  -8   3   4       89.18       76.76     36.36 o 
  -7   3   4     1893.55     1763.29     57.01 o 
  -6   3   4     4825.70     4929.81    109.53 o 
  -5   3   4      232.73      213.31     18.91 o 
  -4   3   4     3681.29     3574.84     49.51 o 
  -3   3   4     6685.77     6726.45     63.00 o 
  -2   3   4     1400.78     1230.33     17.09 o 
  -1   3   4     2546.18     2670.76     48.53 o 
   0   3   4     2833.17     2909.61     37.85 o 
   1   3   4     5004.82     5057.27     46.38 o 
   2   3   4      274.23      296.29     10.76 o 
   3   3   4       25.64       34.30      8.81 o 
   4   3   4     1464.14     1515.09     29.35 o 
   5   3   4        7.30       10.58     11.81 o 
   6   3   4     2044.17     1919.63     57.87 o 
   7   3   4        7.77       13.15      8.57 o 
   8   3   4      444.61      428.01     29.56 o 
   9   3   4      799.77      684.49     54.86 o 
  10   3   4        0.76        3.94     22.94 o 
 -11   4   4      269.76      187.47     72.41 o 
 -10   4   4      773.34      858.76    214.30 o 
  -9   4   4     1185.01     1158.38     49.12 o 
  -8   4   4      578.88      520.71     86.03 o 
  -7   4   4     3794.73     3658.98     91.05 o 
  -6   4   4      843.46      807.87     25.63 o 
  -5   4   4      583.87      558.84     17.01 o 
  -4   4   4      197.14      177.53      9.36 o 
  -3   4   4     1721.62     1809.70     28.48 o 
  -2   4   4     4963.58     5570.44     45.43 o 
  -1   4   4    15191.66    14682.27    134.07 o 
   0   4   4      459.64      360.16     11.04 o 
   1   4   4     1005.91     1089.81     16.20 o 
   2   4   4    11199.93    10769.49    100.69 o 
   3   4   4    18098.85    17706.24    150.57 o 
   4   4   4     1202.47     1215.22     25.39 o 
   5   4   4    12154.46    12222.12    228.73 o 
   6   4   4     6712.75     6898.04    105.05 o 
   7   4   4       29.76       35.52     13.29 o 
   8   4   4     1696.74     1611.14     87.95 o 
   9   4   4      743.46      794.39     80.74 o 
  10   4   4       45.03       32.06     15.70 o 
 -10   5   4      133.86      136.10     57.11 o 
  -9   5   4     3533.98     3542.30     87.66 o 
  -8   5   4     1396.26     1383.25     45.18 o 
  -7   5   4     2415.29     2391.07     57.25 o 
  -6   5   4     2626.81     2557.83     80.85 o 
  -5   5   4     1463.77     1444.01     35.04 o 
  -4   5   4     4729.21     4717.15     50.17 o 
  -3   5   4    11082.87    10887.38     99.76 o 
  -2   5   4      515.66      429.76     16.08 o 
  -1   5   4     3124.35     3137.45     48.40 o 
   0   5   4     3283.11     3015.49     29.94 o 
   1   5   4      188.18      269.58     13.45 o 
   2   5   4      741.35      702.48     15.73 o 
   3   5   4       71.64       66.08      9.69 o 
   4   5   4       66.82       71.25     13.27 o 
   5   5   4     1197.29     1109.70     36.00 o 
   6   5   4     1528.25     1490.95     83.47 o 
   7   5   4       27.25       20.75     10.66 o 
   8   5   4     1953.48     1896.94     63.30 o 
   9   5   4     2257.78     2281.58     78.96 o 
  10   5   4       98.33       83.28     37.70 o 
 -10   6   4       80.32       77.99     45.28 o 
  -9   6   4      240.30      163.20     52.06 o 
  -8   6   4       73.91       46.56     14.41 o 
  -7   6   4        8.95       31.84     13.92 o 
  -6   6   4      638.20      622.52     38.66 o 
  -5   6   4      260.15      228.18     34.30 o 
  -4   6   4      737.71      653.24     21.57 o 
  -3   6   4     2291.49     2272.17     35.10 o 
  -2   6   4       12.00       14.58      6.72 o 
  -1   6   4       35.83       25.81      6.30 o 
   0   6   4     1693.56     1734.49     39.54 o 
   1   6   4       63.63      108.02     12.72 o 
   2   6   4      993.51      906.30     19.86 o 
   3   6   4     2096.54     1979.02     31.25 o 
   4   6   4       23.94       35.49      8.31 o 
   5   6   4      523.02      556.73     52.49 o 
   6   6   4     3140.20     3260.43     59.30 o 
   7   6   4      709.83      708.62     33.56 o 
   8   6   4       41.02       39.12     22.39 o 
   9   6   4      135.26      146.70     36.80 o 
  10   6   4      157.93      125.40     39.45 o 
 -10   7   4       43.30       29.15     25.51 o 
  -9   7   4      494.32      527.46     87.56 o 
  -8   7   4      726.29      691.70     68.61 o 
  -7   7   4      281.46      271.05     55.06 o 
  -6   7   4      996.56     1060.62     59.34 o 
  -5   7   4      640.02      669.08     21.97 o 
  -4   7   4     1774.55     1808.17     36.09 o 
  -3   7   4     3615.14     3614.66     46.01 o 
  -2   7   4        7.60       15.71      5.53 o 
  -1   7   4     4004.98     3979.22     31.24 o 
   0   7   4     1225.25     1100.79     20.05 o 
   1   7   4       33.62       28.37      6.17 o 
   2   7   4      320.88      346.28     18.91 o 
   3   7   4      258.11      257.34     17.57 o 
   4   7   4     1756.09     1682.08     29.13 o 
   5   7   4       19.42       20.42     10.60 o 
   6   7   4      615.55      559.47     28.31 o 
   7   7   4      310.42      312.24     53.86 o 
   8   7   4       44.74       60.01     29.62 o 
   9   7   4      296.93      192.64     45.47 o 
  10   7   4       64.02       53.64     30.43 o 
 -10   8   4      290.98      196.56     85.29 o 
  -9   8   4      639.05      712.57    107.68 o 
  -8   8   4      276.11      229.41     47.26 o 
  -7   8   4      166.51      173.55     42.75 o 
  -6   8   4      300.85      295.82     61.07 o 
  -5   8   4      138.15      156.47     22.12 o 
  -4   8   4      987.05      978.27     20.23 o 
  -3   8   4      766.62      696.96     14.30 o 
  -2   8   4     4748.19     4869.35     76.76 o 
  -1   8   4     5329.84     5160.14     50.94 o 
   0   8   4     8739.08     8570.76    126.42 o 
   1   8   4     1296.61     1218.09     21.62 o 
   2   8   4    12069.49    12248.31    116.00 o 
   3   8   4    10916.39    10807.68    134.38 o 
   4   8   4        0.63        9.30      5.94 o 
   5   8   4     4438.79     4480.91     92.47 o 
   6   8   4     5437.90     5701.15    102.14 o 
   7   8   4       44.79       31.60     13.03 o 
   8   8   4     2349.59     2436.10     77.98 o 
   9   8   4      375.02      310.35     76.20 o 
  10   8   4       28.74       37.84     41.88 o 
 -10   9   4      478.05      484.70     78.32 o 
  -9   9   4     2920.23     2757.34    127.95 o 
  -8   9   4      603.52      475.62    104.33 o 
  -7   9   4     2281.53     2243.71    123.35 o 
  -6   9   4     6343.09     6114.57    233.82 o 
  -5   9   4     1063.31      985.65     41.07 o 
  -4   9   4     6735.57     6824.94    101.30 o 
  -3   9   4    17170.87    16772.62    402.27 o 
  -2   9   4      233.63      170.16     10.27 o 
  -1   9   4     6122.90     6159.04    124.26 o 
   0   9   4     7659.85     7398.61     91.69 o 
   1   9   4      577.21      560.64     19.41 o 
   2   9   4      412.86      382.95     17.83 o 
   3   9   4       96.62       96.99     15.69 o 
   4   9   4      815.28      830.39     26.57 o 
   5   9   4     1409.42     1367.14     54.93 o 
   6   9   4     1678.92     1592.79     70.99 o 
   7   9   4       12.55       24.22     11.68 o 
   8   9   4     2271.51     2211.67     67.42 o 
   9   9   4      879.39      900.02     51.31 o 
 -10  10   4        2.72       19.87     32.34 o 
  -9  10   4      378.43      282.96     91.16 o 
  -8  10   4      929.55      974.53     51.19 o 
  -7  10   4      223.27      238.40     46.45 o 
  -6  10   4      483.11      432.60     43.76 o 
  -5  10   4     2322.51     2324.66     69.62 o 
  -4  10   4     3005.72     3045.45     48.95 o 
  -3  10   4     3835.50     3884.96     63.07 o 
  -2  10   4      364.49      341.70     18.38 o 
  -1  10   4      394.75      338.73     36.17 o 
   0  10   4     3064.90     2845.77     54.83 o 
   1  10   4     1625.91     1669.99     40.63 o 
   2  10   4     4485.86     4514.52     67.36 o 
   3  10   4     5813.67     5843.28     83.00 o 
   4  10   4      324.81      315.66     30.87 o 
   5  10   4     2511.46     2487.19     72.89 o 
   6  10   4     3445.41     3725.87     93.45 o 
   7  10   4      676.04      675.80     54.61 o 
   8  10   4      221.55      190.47     62.23 o 
   9  10   4      212.91      122.48     36.26 o 
  -9  11   4      171.68      127.07     51.32 o 
  -8  11   4      302.23      229.05     59.51 o 
  -7  11   4       54.46       46.38     15.08 o 
  -6  11   4      314.81      332.95     60.85 o 
  -5  11   4      459.50      319.85     34.76 o 
  -4  11   4       95.55      100.69     19.66 o 
  -3  11   4       64.22       58.71     12.60 o 
  -2  11   4      716.53      716.18     29.65 o 
  -1  11   4     2846.45     3056.04     54.37 o 
   0  11   4        4.67        7.16     11.84 o 
   1  11   4     1618.38     1638.02     41.16 o 
   2  11   4       32.53       15.33      9.94 o 
   3  11   4     1948.41     1953.70     38.82 o 
   4  11   4     1807.64     1740.27     58.49 o 
   5  11   4      252.20      262.12     71.52 o 
   6  11   4      329.25      321.64     56.78 o 
   7  11   4      213.84      193.77     35.58 o 
   8  11   4      161.72      134.35     37.09 o 
   9  11   4      819.45      702.40    159.18 o 
  -9  12   4      663.70      509.21    257.92 o 
  -8  12   4       59.68       75.51     21.33 o 
  -7  12   4      109.21      102.51     25.97 o 
  -6  12   4       23.32       46.04     17.70 o 
  -5  12   4      795.47      766.66     39.08 o 
  -4  12   4      133.13      140.00     32.08 o 
  -3  12   4      834.79      912.03     32.80 o 
  -2  12   4     1615.64     1619.39     48.96 o 
  -1  12   4      152.80      183.76     32.51 o 
   0  12   4    10707.61    11095.60    313.60 o 
   1  12   4     3451.84     3460.57     70.65 o 
   2  12   4     1407.23     1378.02     33.78 o 
   3  12   4     5109.34     5226.72    129.96 o 
   4  12   4        1.13       28.36     10.75 o 
   5  12   4     1054.64     1165.53     44.71 o 
   6  12   4     1669.23     1635.07     47.05 o 
   7  12   4       98.84      121.95     26.21 o 
   8  12   4      965.91      998.43     46.76 o 
   9  12   4      109.51       86.81     25.60 o 
  -9  13   4     1871.00     1593.88    116.89 o 
  -8  13   4     1032.81      938.81     61.53 o 
  -7  13   4     1146.42     1095.83     67.53 o 
  -6  13   4     2730.89     3057.33     71.61 o 
  -5  13   4       91.22      134.29     74.82 o 
  -4  13   4     1859.50     1924.15     54.77 o 
  -3  13   4     7965.70     8435.56    121.36 o 
  -2  13   4      231.72      318.37     30.81 o 
  -1  13   4     1203.41     1191.81     45.25 o 
   0  13   4     2303.82     2246.15     47.29 o 
   1  13   4      266.43      307.19     57.98 o 
   2  13   4       41.48       47.15     17.81 o 
   3  13   4      666.15      586.76     59.30 o 
   4  13   4      187.71      189.34     27.70 o 
   5  13   4      276.07      303.65     47.37 o 
   6  13   4     1454.94     1465.38     46.62 o 
   7  13   4       54.68       46.31     16.53 o 
   8  13   4     1690.98     1599.57    131.26 o 
  -8  14   4      379.34      256.82    113.07 o 
  -7  14   4        7.31       30.63     13.87 o 
  -6  14   4      192.40      205.12     42.95 o 
  -5  14   4       70.46       98.45     24.50 o 
  -4  14   4      941.69      932.69     53.23 o 
  -3  14   4      504.67      511.38     24.20 o 
  -2  14   4       72.09       57.42     20.97 o 
  -1  14   4       22.62       23.57     11.45 o 
   0  14   4     2293.38     2356.79     65.04 o 
   1  14   4        0.08       33.08     13.76 o 
   2  14   4      443.70      527.84     42.15 o 
   3  14   4     4528.60     4726.95     79.71 o 
   4  14   4        0.94       29.52     15.17 o 
   5  14   4      682.76      718.72     78.56 o 
   6  14   4     1498.38     1679.77     57.33 o 
   7  14   4      419.22      390.23     86.37 o 
   8  14   4        4.68       19.09     21.47 o 
  -8  15   4      179.77      145.20     63.48 o 
  -7  15   4      324.46      331.18     91.74 o 
  -6  15   4       27.31       88.42     50.30 o 
  -5  15   4        0.58       42.11     54.18 o 
  -4  15   4       26.30       34.43     36.70 o 
  -3  15   4      131.18      105.65     29.37 o 
  -2  15   4      994.20     1022.64     87.09 o 
  -1  15   4     1326.38     1343.51     33.91 o 
   0  15   4      268.21      263.21     36.53 o 
   1  15   4      131.57      202.82     32.60 o 
   2  15   4      484.93      590.82     55.99 o 
   3  15   4        2.14        8.14     16.65 o 
   4  15   4     1494.41     1590.79     67.97 o 
   5  15   4      689.94      760.09    119.74 o 
   6  15   4       19.25       15.60     16.45 o 
   7  15   4      313.15      332.24     73.62 o 
   8  15   4      293.33      227.64     87.13 o 
  -8  16   4       50.15       32.11     36.04 o 
  -7  16   4      777.78      860.27    123.91 o 
  -6  16   4        0.12       39.40     23.46 o 
  -5  16   4     1504.59     1469.83     52.17 o 
  -4  16   4      760.18      792.37     95.67 o 
  -3  16   4      225.53      225.15     46.01 o 
  -2  16   4      427.15      402.51     30.88 o 
  -1  16   4      456.65      412.27     65.84 o 
   0  16   4      646.68      681.04     31.79 o 
   1  16   4      197.58      179.51     28.39 o 
   2  16   4      622.22      666.67     48.32 o 
   3  16   4     1214.62     1227.49     38.10 o 
   4  16   4       70.56       54.02     17.84 o 
   5  16   4     1639.74     1724.02     53.50 o 
   6  16   4      393.71      352.75     54.60 o 
   7  16   4     1062.49      923.64     76.59 o 
  -7  17   4     1010.90     1091.02    173.35 o 
  -6  17   4     3192.28     3141.75    121.04 o 
  -5  17   4      930.17      942.78     77.03 o 
  -4  17   4     2710.02     2880.84    115.11 o 
  -3  17   4     4571.80     4673.83    139.25 o 
  -2  17   4      277.90      267.07     51.63 o 
  -1  17   4      583.06      612.88     54.30 o 
   0  17   4     1019.61      937.11     33.57 o 
   1  17   4       81.62      101.62     21.16 o 
   2  17   4       17.39       36.70     17.02 o 
   3  17   4       82.00       88.15     23.02 o 
   4  17   4      534.15      468.20     76.01 o 
   5  17   4        1.36        5.38     18.82 o 
   6  17   4      317.28      295.58     77.41 o 
   7  17   4       29.93       11.86     22.50 o 
  -7  18   4        1.91       40.31     64.68 o 
  -6  18   4       45.85       29.75     30.83 o 
  -5  18   4      438.04      426.68    127.93 o 
  -4  18   4     1318.33     1289.11     73.55 o 
  -3  18   4     1373.87     1356.82     56.80 o 
  -2  18   4      224.75      159.27     35.72 o 
  -1  18   4     2520.41     2539.30     76.31 o 
   0  18   4     2614.63     2751.16     80.16 o 
   1  18   4      118.10      148.99     34.74 o 
   2  18   4     2786.51     2885.89     60.51 o 
   3  18   4     4976.59     5419.33     97.15 o 
   4  18   4      344.83      253.28     64.93 o 
   5  18   4     2455.54     2743.40     80.39 o 
   6  18   4     3015.03     3460.25    181.88 o 
  -6  19   4      220.64      196.69     71.35 o 
  -5  19   4      181.21      177.43     48.77 o 
  -4  19   4      228.91      199.62     62.87 o 
  -3  19   4      404.74      414.27     37.34 o 
  -2  19   4     1185.18     1258.61     82.52 o 
  -1  19   4      139.21       83.09     26.94 o 
   0  19   4      499.00      543.21     52.67 o 
   1  19   4     1686.10     1751.29     53.10 o 
   2  19   4      365.22      367.11     69.30 o 
   3  19   4      144.67       87.53     31.20 o 
   4  19   4     2400.83     2553.23     77.21 o 
   5  19   4      304.51      256.75     53.48 o 
   6  19   4      107.82      110.40     43.79 o 
  -5  20   4      679.72      431.65    171.45 o 
  -4  20   4      639.77      529.81    190.82 o 
  -3  20   4       31.45       37.03     36.08 o 
  -2  20   4      699.72      641.88    106.82 o 
  -1  20   4       62.27       58.74     21.28 o 
   0  20   4      977.30      965.60     38.34 o 
   1  20   4      601.63      580.41     56.82 o 
   2  20   4        0.76       17.68     18.39 o 
   3  20   4     1027.35     1076.22     43.81 o 
   4  20   4       18.68       36.37     24.42 o 
   5  20   4        3.95       36.89     18.63 o 
  -4  21   4     1347.32     1414.90     60.60 o 
  -3  21   4     1584.23     1643.98    104.89 o 
  -2  21   4      113.05      101.01     46.18 o 
  -1  21   4     1644.65     1574.53     80.28 o 
   0  21   4      389.88      318.32     62.74 o 
   1  21   4      204.72      173.25     56.07 o 
   2  21   4      427.03      363.99     70.59 o 
   3  21   4      109.50       47.80     15.90 o 
   4  21   4      491.11      343.51    106.07 o 
  -3  22   4      233.82      122.99     67.48 o 
  -2  22   4      118.22      116.71     38.06 o 
  -1  22   4       10.24       34.37     16.46 o 
   0  22   4      870.55      707.87     66.30 o 
   1  22   4        2.77       32.45     17.76 o 
   2  22   4     1100.50     1009.58     49.14 o 
   3  22   4     1129.97     1202.19     44.44 o 
  -2  23   4       77.81       73.88     52.10 o 
  -1  23   4       18.75        0.00     34.36 o 
   0  23   4      600.28      277.01    266.11 o 
   1  23   4      323.46      197.40    206.49 o 
 -11   1   5      207.19      173.37     66.45 o 
 -10   1   5      861.32      880.71     44.39 o 
  -9   1   5      405.28      442.09     73.49 o 
  -8   1   5        2.85       19.47     26.79 o 
  -7   1   5     3845.18     3787.81     91.09 o 
  -6   1   5       24.05       27.08     20.98 o 
  -5   1   5     3303.62     3126.99     65.96 o 
  -4   1   5     1623.38     1601.40     41.96 o 
  -3   1   5      161.33      182.02      8.32 o 
  -2   1   5      307.43      362.92      8.32 o 
  -1   1   5    17719.39    18216.66    135.14 o 
   0   1   5     3760.73     3859.79     57.63 o 
   1   1   5     4007.16     4094.37     37.71 o 
   2   1   5    22672.36    22417.77    346.68 o 
   3   1   5     1343.18     1423.75     24.07 o 
   4   1   5     3223.34     3219.80     57.77 o 
   5   1   5    10644.10    11167.25    164.27 o 
   6   1   5     1446.42     1313.60     49.02 o 
   7   1   5      511.84      468.67     44.09 o 
   8   1   5     1626.57     1580.54     41.61 o 
   9   1   5        9.95       25.43     16.09 o 
  10   1   5      119.59       74.75     37.00 o 
 -11   2   5      241.20      108.76     65.43 o 
 -10   2   5      207.10      205.29     73.41 o 
  -9   2   5     1921.33     1946.68    156.24 o 
  -8   2   5     1819.46     1704.75     69.12 o 
  -7   2   5     5455.04     5562.12    219.74 o 
  -6   2   5     1830.62     1802.30     49.76 o 
  -5   2   5     1909.63     1719.80     43.87 o 
  -4   2   5    23292.30    24280.87    153.25 o 
  -3   2   5     7748.23     7676.33     72.65 o 
  -2   2   5     2983.59     2990.36     33.11 o 
  -1   2   5    11515.07    10928.73     90.29 o 
   0   2   5     1875.00     1840.64     30.72 o 
   1   2   5    13464.11    13688.52    151.65 o 
   2   2   5     2451.19     2356.67     32.52 o 
   3   2   5     2241.88     2224.74     37.44 o 
   4   2   5      892.49      905.14     26.54 o 
   5   2   5     1203.36     1249.48     26.44 o 
   6   2   5        6.61       15.48     10.89 o 
   7   2   5     1347.63     1394.41     36.68 o 
   8   2   5     2320.09     2430.58     74.34 o 
   9   2   5       34.64       58.93     23.36 o 
  10   2   5     1631.60     1656.91     91.23 o 
 -11   3   5      225.96      115.47     60.11 o 
 -10   3   5      797.30      968.52    191.16 o 
  -9   3   5      533.69      457.57    109.61 o 
  -8   3   5       95.16       76.15     31.55 o 
  -7   3   5     2588.45     2437.07     67.48 o 
  -6   3   5      396.54      484.47     33.83 o 
  -5   3   5      198.95      203.70     42.38 o 
  -4   3   5     1869.93     1828.15     33.68 o 
  -3   3   5     3412.55     3517.12     42.95 o 
  -2   3   5      494.60      619.54     15.51 o 
  -1   3   5     5336.58     5230.28     69.58 o 
   0   3   5       88.29       93.77      6.50 o 
   1   3   5     8038.48     8209.47     93.33 o 
   2   3   5     8353.96     7933.73     90.00 o 
   3   3   5     3270.28     3300.75     72.48 o 
   4   3   5     9847.36     9692.75    133.71 o 
   5   3   5    12877.10    13711.54    204.20 o 
   6   3   5      594.27      622.07     42.66 o 
   7   3   5      853.91      899.57     67.81 o 
   8   3   5     1470.28     1414.95     46.19 o 
   9   3   5      100.16       44.84     29.59 o 
  10   3   5      444.47      301.06    118.84 o 
 -11   4   5        9.22       27.10     18.23 o 
 -10   4   5      290.88      228.63     69.22 o 
  -9   4   5        2.71       10.45     13.60 o 
  -8   4   5        1.24        8.37     11.26 o 
  -7   4   5      397.56      385.93     25.81 o 
  -6   4   5      122.53      159.28     30.01 o 
  -5   4   5      124.97      154.06     31.96 o 
  -4   4   5     2958.71     2880.89     40.95 o 
  -3   4   5     3311.32     3560.71     48.14 o 
  -2   4   5      385.45      341.38     14.89 o 
  -1   4   5     1303.34     1372.82     25.92 o 
   0   4   5     1623.12     1606.29     19.20 o 
   1   4   5      167.76      166.15     13.85 o 
   2   4   5     1011.93     1029.48     19.69 o 
   3   4   5      709.88      686.92     15.98 o 
   4   4   5      161.77      209.17     17.69 o 
   5   4   5        0.85       11.58      7.50 o 
   6   4   5        3.34       28.89     12.36 o 
   7   4   5      603.64      611.40     32.73 o 
   8   4   5       21.61       23.67     18.66 o 
   9   4   5       69.34       70.87     23.51 o 
  10   4   5      470.18      374.30    101.31 o 
 -10   5   5      463.25      451.13     48.09 o 
  -9   5   5       35.84       45.20     23.30 o 
  -8   5   5      578.77      638.24     41.29 o 
  -7   5   5     1859.78     1758.78    121.47 o 
  -6   5   5     1886.37     1734.26     48.60 o 
  -5   5   5       54.62       61.71     13.75 o 
  -4   5   5     1430.84     1521.71     36.74 o 
  -3   5   5      351.19      377.94     10.91 o 
  -2   5   5     2125.29     2061.38     33.05 o 
  -1   5   5        9.35       28.30      3.92 o 
   0   5   5     4532.42     4814.14     42.87 o 
   1   5   5      259.05      254.96      9.06 o 
   2   5   5     2306.47     2200.86     34.67 o 
   3   5   5      493.08      495.71     14.21 o 
   4   5   5      731.40      694.65     18.93 o 
   5   5   5     2780.15     2827.93     38.50 o 
   6   5   5      160.39      135.99     29.61 o 
   7   5   5      737.20      642.67     28.96 o 
   8   5   5     2149.96     2142.05     66.80 o 
   9   5   5      267.40      267.26     62.01 o 
  10   5   5      443.31      237.01    134.67 o 
 -10   6   5      134.91       80.75     34.28 o 
  -9   6   5     2704.13     2518.27    103.13 o 
  -8   6   5     1291.12     1301.92     65.03 o 
  -7   6   5     3510.08     3461.49     73.32 o 
  -6   6   5     1986.64     2042.64     62.04 o 
  -5   6   5     2953.51     3032.54     55.15 o 
  -4   6   5    14328.77    14609.07    175.51 o 
  -3   6   5     2912.33     2797.93     42.41 o 
  -2   6   5     4592.11     4513.56     42.24 o 
  -1   6   5     2900.38     2635.86     32.71 o 
   0   6   5      860.70      750.81     34.22 o 
   1   6   5     1473.32     1392.25     22.89 o 
   2   6   5     4116.78     4095.14     50.03 o 
   3   6   5      782.85      795.21     17.64 o 
   4   6   5       59.71       39.16     10.01 o 
   5   6   5      203.14      216.04     33.39 o 
   6   6   5       39.59       39.65     17.91 o 
   7   6   5     1253.30     1235.75     35.00 o 
   8   6   5     1675.31     1755.05    108.84 o 
   9   6   5        3.42       30.31     19.78 o 
  10   6   5     1340.05     1403.33     99.60 o 
 -10   7   5     2065.00     2034.08    105.42 o 
  -9   7   5     1333.00     1349.88    142.04 o 
  -8   7   5      119.70      103.94     29.70 o 
  -7   7   5     1469.59     1465.31     53.81 o 
  -6   7   5       56.39       63.93     18.80 o 
  -5   7   5      134.35      174.37     15.03 o 
  -4   7   5      166.00      181.39     15.77 o 
  -3   7   5     1015.07     1138.53     23.24 o 
  -2   7   5      106.77      193.23     12.96 o 
  -1   7   5     4613.42     4410.21     85.79 o 
   0   7   5       76.47       69.08     12.76 o 
   1   7   5     5689.77     5576.29     51.18 o 
   2   7   5    11962.13    12137.20    170.16 o 
   3   7   5     2680.68     2580.58     44.28 o 
   4   7   5     9139.89     9229.12    130.93 o 
   5   7   5    14681.40    14966.25    168.80 o 
   6   7   5     1758.36     1667.69     47.99 o 
   7   7   5     1166.00     1204.15     40.23 o 
   8   7   5     3906.92     3995.15     89.84 o 
   9   7   5        8.79       43.81     17.84 o 
  10   7   5      656.40      471.15    167.08 o 
 -10   8   5      190.01      125.16     56.93 o 
  -9   8   5        0.93       51.91     24.96 o 
  -8   8   5      567.23      579.88     40.03 o 
  -7   8   5     2012.16     2047.95     61.80 o 
  -6   8   5       46.10       39.29     12.62 o 
  -5   8   5     1306.25     1295.76     39.14 o 
  -4   8   5     8446.42     8638.97     97.69 o 
  -3   8   5      233.82      210.96     17.10 o 
  -2   8   5       23.74       35.36      7.14 o 
  -1   8   5     1066.13      876.33     17.11 o 
   0   8   5     3114.28     3017.59     41.70 o 
   1   8   5      292.65      270.17     17.49 o 
   2   8   5      273.64      266.46     17.48 o 
   3   8   5      915.04      908.94     22.08 o 
   4   8   5      408.53      394.44     25.41 o 
   5   8   5       72.82       46.31     15.38 o 
   6   8   5      302.88      279.91     65.03 o 
   7   8   5      912.81      863.31     33.82 o 
   8   8   5      186.02      161.70     37.28 o 
   9   8   5       29.85       33.06     21.07 o 
 -10   9   5       27.69       67.48     48.84 o 
  -9   9   5        3.51       28.51     26.06 o 
  -8   9   5       16.65       16.00     13.61 o 
  -7   9   5      137.99      148.43     33.05 o 
  -6   9   5      269.35      272.41     45.14 o 
  -5   9   5      262.21      318.54     17.22 o 
  -4   9   5       29.47       19.23      9.45 o 
  -3   9   5     3618.57     3698.78     58.33 o 
  -2   9   5      117.75      135.79     10.36 o 
  -1   9   5     1148.30     1142.94     32.15 o 
   0   9   5      252.45      282.89     13.74 o 
   1   9   5       10.04       13.89     11.66 o 
   2   9   5      630.81      644.15     27.32 o 
   3   9   5      846.18      862.52     20.01 o 
   4   9   5      582.31      559.19     19.55 o 
   5   9   5     1149.80     1078.23     36.96 o 
   6   9   5      231.75      313.69     48.93 o 
   7   9   5       32.32       11.73     18.73 o 
   8   9   5        1.85       11.98     14.01 o 
   9   9   5      209.67      168.73     51.70 o 
  -9  10   5      590.96      473.39    187.63 o 
  -8  10   5      376.11      294.58     82.72 o 
  -7  10   5     2287.56     2093.37     66.46 o 
  -6  10   5      442.91      432.71     61.45 o 
  -5  10   5        8.35       13.51     10.49 o 
  -4  10   5    12548.20    13037.15    135.92 o 
  -3  10   5     3843.79     3798.47     69.08 o 
  -2  10   5     4426.53     4399.36     99.14 o 
  -1  10   5     1887.60     1737.59     44.87 o 
   0  10   5     1029.03      973.84     46.37 o 
   1  10   5     2804.41     2768.48     82.36 o 
   2  10   5     1257.98     1228.21     40.41 o 
   3  10   5        0.53       10.85      7.65 o 
   4  10   5      779.08      765.99     26.31 o 
   5  10   5      637.77      653.46     81.03 o 
   6  10   5       20.51       37.38     18.81 o 
   7  10   5      526.11      488.84     82.55 o 
   8  10   5      893.61      827.20     96.20 o 
   9  10   5      180.32      146.50     41.66 o 
  -9  11   5      777.85      778.81    156.41 o 
  -8  11   5       10.53       19.13     12.50 o 
  -7  11   5     1003.88     1052.24    123.57 o 
  -6  11   5      769.27      857.37     42.36 o 
  -5  11   5       71.49       77.70     21.51 o 
  -4  11   5     2399.10     2299.51     65.59 o 
  -3  11   5      317.99      308.85     44.29 o 
  -2  11   5       45.66       34.60     12.20 o 
  -1  11   5    13298.30    13420.26    408.72 o 
   0  11   5      202.08      185.75     30.56 o 
   1  11   5     4087.25     4062.93     65.11 o 
   2  11   5    14053.49    14702.03    184.84 o 
   3  11   5     5094.43     4855.92     95.57 o 
   4  11   5     8585.60     8765.16    136.60 o 
   5  11   5     8322.79     8998.32    181.62 o 
   6  11   5     1831.85     1777.48     56.29 o 
   7  11   5     1037.68     1038.14     40.02 o 
   8  11   5      683.74      745.08     66.09 o 
   9  11   5      128.57      108.97     42.11 o 
  -9  12   5       70.97       87.25     90.05 o 
  -8  12   5       74.32       49.66     28.24 o 
  -7  12   5     1090.30     1063.98     41.34 o 
  -6  12   5       20.51       14.85     12.87 o 
  -5  12   5       22.65       37.41     24.57 o 
  -4  12   5     3299.23     3197.43    132.40 o 
  -3  12   5     2127.10     2016.03     59.84 o 
  -2  12   5       37.36       39.86     12.13 o 
  -1  12   5     3873.46     3807.89     69.18 o 
   0  12   5     2623.17     2592.07     95.67 o 
   1  12   5      707.40      631.07     37.33 o 
   2  12   5       79.60       60.97     25.95 o 
   3  12   5      876.45      969.18     41.44 o 
   4  12   5      928.32      949.88     42.52 o 
   5  12   5       98.16       72.55     19.10 o 
   6  12   5       87.05      123.87     34.97 o 
   7  12   5     1165.38     1153.09     45.59 o 
   8  12   5      108.60      150.40     41.32 o 
  -8  13   5      101.51       70.98     43.97 o 
  -7  13   5        3.18       20.94     16.29 o 
  -6  13   5      772.95      779.11     65.26 o 
  -5  13   5      386.57      388.41     65.29 o 
  -4  13   5       81.30       47.28     28.15 o 
  -3  13   5     1854.29     1909.60     50.51 o 
  -2  13   5     1321.33     1388.16     37.64 o 
  -1  13   5      251.68      291.75     37.42 o 
   0  13   5       29.12       22.53     19.82 o 
   1  13   5      831.70      830.82     35.74 o 
   2  13   5       69.87       88.73     26.02 o 
   3  13   5       54.63       35.77     13.58 o 
   4  13   5        7.74       22.87     16.56 o 
   5  13   5      157.82      177.39     36.26 o 
   6  13   5       19.98       20.88     18.28 o 
   7  13   5       78.52       98.31     27.98 o 
   8  13   5       29.94       32.65     28.99 o 
  -8  14   5       57.36       43.94     36.45 o 
  -7  14   5     2179.23     2283.83    107.22 o 
  -6  14   5      634.37      670.66     95.52 o 
  -5  14   5       92.06      118.37     33.39 o 
  -4  14   5     5335.68     5546.53    113.25 o 
  -3  14   5      199.80      210.65     37.16 o 
  -2  14   5     1915.81     1825.21    123.57 o 
  -1  14   5       88.97       98.01     25.40 o 
   0  14   5       63.26       64.80     17.76 o 
   1  14   5     1024.39      930.04     57.84 o 
   2  14   5      254.56      259.32     44.81 o 
   3  14   5      118.60      121.36     20.40 o 
   4  14   5      358.09      399.86     59.69 o 
   5  14   5      994.82     1053.32     59.61 o 
   6  14   5      247.26      256.06     42.23 o 
   7  14   5      106.75      104.61     32.33 o 
   8  14   5      448.50      291.71    126.90 o 
  -8  15   5      552.34      491.04    156.97 o 
  -7  15   5     1069.29     1092.53    116.78 o 
  -6  15   5       64.85       70.87     39.57 o 
  -5  15   5       54.27       45.15     25.58 o 
  -4  15   5      416.90      342.04     46.12 o 
  -3  15   5      178.93      164.27     48.09 o 
  -2  15   5      393.14      336.56     57.59 o 
  -1  15   5     2097.93     2099.08     69.41 o 
   0  15   5     1337.53     1274.37     34.70 o 
   1  15   5     2359.80     2388.42    129.27 o 
   2  15   5     3299.58     3519.44    154.32 o 
   3  15   5      956.54      873.70     62.39 o 
   4  15   5     2760.07     2619.98     83.82 o 
   5  15   5     3383.84     3438.21    105.53 o 
   6  15   5      813.89      680.94    114.22 o 
   7  15   5     1930.51     2034.23     67.94 o 
   8  15   5     1368.85     1434.10    151.36 o 
  -8  16   5      267.06      241.19    182.35 o 
  -7  16   5     1639.72     1771.92     88.38 o 
  -6  16   5      562.47      495.36    158.08 o 
  -5  16   5     1361.18     1329.61    227.62 o 
  -4  16   5     4437.27     4365.58    131.75 o 
  -3  16   5      641.00      645.14     91.30 o 
  -2  16   5       59.74       57.77     20.54 o 
  -1  16   5     1690.35     1724.93     49.59 o 
   0  16   5     1847.05     1843.36     63.63 o 
   1  16   5       13.44        9.25     17.84 o 
   2  16   5      320.48      313.99     44.66 o 
   3  16   5     1110.84     1163.67     47.88 o 
   4  16   5     1795.49     1715.42     47.39 o 
   5  16   5       11.57       19.06     16.51 o 
   6  16   5        4.15       29.55     16.96 o 
   7  16   5     1254.08     1303.06     71.25 o 
  -7  17   5       84.53       92.41     82.30 o 
  -6  17   5     1049.04     1096.79    173.56 o 
  -5  17   5     1565.85     1538.51     89.68 o 
  -4  17   5      405.03      310.11     69.47 o 
  -3  17   5      422.33      457.70     34.33 o 
  -2  17   5     1072.34     1175.19     39.83 o 
  -1  17   5      142.47      100.74     29.50 o 
   0  17   5      148.87      172.45     31.38 o 
   1  17   5     1637.72     1681.01     48.88 o 
   2  17   5      369.59      374.68     63.39 o 
   3  17   5      120.67      107.32     21.71 o 
   4  17   5        1.11       13.29     14.20 o 
   5  17   5     1140.14     1180.55     54.75 o 
   6  17   5     1194.39     1194.37     76.12 o 
   7  17   5       24.78       38.84     29.84 o 
  -7  18   5      287.79      171.01    143.95 o 
  -6  18   5       25.78       62.07     38.70 o 
  -5  18   5       30.93       25.23     26.60 o 
  -4  18   5      130.33      101.87     42.27 o 
  -3  18   5       54.41       42.72     25.27 o 
  -2  18   5     1219.62     1244.81     63.89 o 
  -1  18   5     1273.73     1214.40     63.19 o 
   0  18   5      126.60      130.22     29.40 o 
   1  18   5     2201.65     2231.23     53.50 o 
   2  18   5       21.80       19.99     20.95 o 
   3  18   5     1527.68     1689.47     74.36 o 
   4  18   5      340.98      327.65     61.89 o 
   5  18   5       16.16       32.92     18.45 o 
   6  18   5      318.61      240.43     61.35 o 
  -6  19   5       39.44      118.46     95.78 o 
  -5  19   5       49.78       92.54     34.81 o 
  -4  19   5      112.76       83.39     54.74 o 
  -3  19   5        7.88       31.32     33.38 o 
  -2  19   5       14.54        0.00     36.60 o 
  -1  19   5     1537.31     1452.27     72.81 o 
   0  19   5     1994.29     2068.59     49.58 o 
   1  19   5      970.30      983.85     37.72 o 
   2  19   5     3534.50     3564.87     98.15 o 
   3  19   5      655.73      541.60     58.83 o 
   4  19   5     1506.48     1596.18     55.13 o 
   5  19   5     1713.02     1760.66     80.71 o 
  -5  20   5      531.40      395.24    230.52 o 
  -4  20   5     1970.94     2107.47    124.47 o 
  -3  20   5      248.71      110.67     49.79 o 
  -2  20   5       86.09       46.22     41.12 o 
  -1  20   5     3204.39     3394.02    304.40 o 
   0  20   5      464.89      449.31     38.81 o 
   1  20   5       89.01       84.53     16.48 o 
   2  20   5      129.15       99.81     29.84 o 
   3  20   5       33.32       24.01     13.34 o 
   4  20   5      148.95      140.95     33.88 o 
   5  20   5      126.37       95.42     34.88 o 
  -4  21   5        3.38       55.01     44.18 o 
  -3  21   5      120.25      120.76     45.94 o 
  -2  21   5      486.88      408.62    135.11 o 
  -1  21   5       22.12        0.00     43.48 o 
   0  21   5      405.66      288.91     84.03 o 
   1  21   5      571.26      473.60     84.73 o 
   2  21   5      388.99      348.22     71.97 o 
   3  21   5        5.02       28.59     19.77 o 
   4  21   5      303.39      245.84     95.93 o 
  -2  22   5      765.38      697.15    159.20 o 
  -1  22   5       32.30        0.00     43.07 o 
   0  22   5      155.41      151.81     56.63 o 
   1  22   5      770.70      674.47    167.54 o 
   2  22   5        0.62        0.00     18.49 o 
   3  22   5      558.13      619.36    185.38 o 
 -11   0   6     3576.76     3734.25    118.91 o 
 -10   0   6     2323.51     2499.34     99.82 o 
  -9   0   6       23.13       18.86     21.56 o 
  -8   0   6     2203.00     2077.94     93.98 o 
  -7   0   6     2272.26     2279.38     83.76 o 
  -6   0   6      259.31      290.93    102.96 o 
  -5   0   6       37.78       98.36     37.38 o 
  -4   0   6     3089.96     3119.87     76.50 o 
  -3   0   6       20.18       70.86     16.13 o 
  -2   0   6     7753.19     8020.06    110.92 o 
  -1   0   6     2044.34     2392.31     43.32 o 
   0   0   6    10333.00    10099.06     98.90 o 
   1   0   6    75660.26    79467.80    473.22 o 
   2   0   6     7687.88     7367.70    167.87 o 
   3   0   6     3883.65     3729.52     90.05 o 
   4   0   6    48129.04    49425.26    564.34 o 
   5   0   6     4872.58     4696.11     93.94 o 
   6   0   6     2322.91     2360.37     99.46 o 
   7   0   6     7998.40     8263.38    175.00 o 
   8   0   6     1615.83     1605.63     72.37 o 
   9   0   6     1763.52     1777.58    108.52 o 
  10   0   6      673.44      698.30     64.68 o 
 -11   1   6      290.10      203.21     98.56 o 
 -10   1   6      349.83      289.59     95.64 o 
  -9   1   6       49.16       51.20     20.17 o 
  -8   1   6     2420.06     2311.08     83.97 o 
  -7   1   6      736.99      752.80     50.37 o 
  -6   1   6      214.95      217.02     46.37 o 
  -5   1   6     7459.30     7593.31    263.79 o 
  -4   1   6    10254.71    10506.14    154.63 o 
  -3   1   6     2734.42     2786.41     37.35 o 
  -2   1   6     8277.36     8370.52     96.65 o 
  -1   1   6    13265.13    13817.15    140.23 o 
   0   1   6     2568.09     2881.06     41.63 o 
   1   1   6    13672.54    13691.67    111.83 o 
   2   1   6      118.72      142.75     24.31 o 
   3   1   6      128.62      136.16     28.27 o 
   4   1   6       35.02       45.30     13.80 o 
   5   1   6      287.75      278.34     34.41 o 
   6   1   6      384.84      407.35     61.56 o 
   7   1   6      196.16      146.12     28.00 o 
   8   1   6      194.01      146.82     29.38 o 
   9   1   6      949.76      983.91     72.69 o 
  10   1   6      379.24      264.33    118.07 o 
 -11   2   6        8.90       10.50     23.56 o 
 -10   2   6      245.19      235.80     78.51 o 
  -9   2   6      110.13       75.94     33.65 o 
  -8   2   6       23.82      124.49     64.84 o 
  -7   2   6       67.24       55.54     19.65 o 
  -6   2   6        0.22        0.00     17.88 o 
  -5   2   6       41.92       34.13     14.37 o 
  -4   2   6     1998.26     2037.86     71.00 o 
  -3   2   6     1259.64     1308.01     22.08 o 
  -2   2   6     6656.45     7343.33    130.45 o 
  -1   2   6     1969.39     2018.99     33.61 o 
   0   2   6     1751.02     1734.15     36.95 o 
   1   2   6       84.19       68.49     11.68 o 
   2   2   6      975.04     1003.64     39.37 o 
   3   2   6     3455.53     3331.74     52.04 o 
   4   2   6      229.44      274.35     26.45 o 
   5   2   6      521.64      532.43     19.85 o 
   6   2   6      283.18      263.64     44.24 o 
   7   2   6      574.15      557.49     33.25 o 
   8   2   6        1.12        6.05     17.60 o 
   9   2   6       39.64       37.91     20.27 o 
  10   2   6      308.99      276.64    108.51 o 
 -10   3   6      142.87      150.70     52.13 o 
  -9   3   6      171.23      121.10     42.51 o 
  -8   3   6      788.22      776.90     79.61 o 
  -7   3   6      135.53       75.60     22.05 o 
  -6   3   6       93.92      115.48     28.57 o 
  -5   3   6     7371.60     7455.72    104.58 o 
  -4   3   6     4376.22     4069.55     58.56 o 
  -3   3   6     1519.45     1458.22     20.01 o 
  -2   3   6    10357.13    10107.25    100.63 o 
  -1   3   6      598.53      558.82     13.76 o 
   0   3   6       96.55      106.27      7.94 o 
   1   3   6      570.38      529.03     12.53 o 
   2   3   6      942.67      938.67     28.89 o 
   3   3   6       87.99       92.71     16.16 o 
   4   3   6      139.40      150.55     19.80 o 
   5   3   6       87.37       91.46     19.43 o 
   6   3   6     1259.41     1333.06     57.29 o 
   7   3   6      787.63      800.99     46.74 o 
   8   3   6      744.64      713.75     54.48 o 
   9   3   6      592.95      673.41     55.84 o 
  10   3   6      537.03      480.39     61.20 o 
 -10   4   6      307.06      235.19     78.17 o 
  -9   4   6        1.95       11.49     17.48 o 
  -8   4   6     2141.65     1943.09    103.64 o 
  -7   4   6      898.33      879.94     37.37 o 
  -6   4   6     1964.42     1998.93     51.17 o 
  -5   4   6      132.35      139.79     25.51 o 
  -4   4   6      639.81      663.96     16.97 o 
  -3   4   6     5503.55     6002.21     81.75 o 
  -2   4   6     5009.96     5005.34     53.86 o 
  -1   4   6     2060.56     2167.33     45.08 o 
   0   4   6     2390.15     2293.73     31.72 o 
   1   4   6     7244.02     7076.92    100.98 o 
   2   4   6     2247.16     2018.66     49.38 o 
   3   4   6      244.14      243.56     25.61 o 
   4   4   6    19332.16    19187.06    294.99 o 
   5   4   6     1663.12     1689.02     49.38 o 
   6   4   6     2325.04     2342.85     47.49 o 
   7   4   6     3022.70     3059.03    110.39 o 
   8   4   6      198.43      203.85     53.49 o 
   9   4   6     2945.96     3116.70     74.35 o 
  10   4   6      919.09      881.43     80.51 o 
 -10   5   6      167.81      119.66     55.23 o 
  -9   5   6      194.14      196.50     54.63 o 
  -8   5   6     2460.76     2648.87    151.43 o 
  -7   5   6     1296.02     1296.66     50.79 o 
  -6   5   6      410.78      479.23     25.30 o 
  -5   5   6     5063.95     5076.02     84.29 o 
  -4   5   6    11291.50    11543.34    155.09 o 
  -3   5   6     2149.98     2121.00     44.07 o 
  -2   5   6     3821.33     3392.80     43.17 o 
  -1   5   6     6359.25     6512.91     81.10 o 
   0   5   6      787.06      700.88     17.88 o 
   1   5   6    12421.28    12097.92    101.41 o 
   2   5   6      451.62      383.45     29.79 o 
   3   5   6      391.83      425.32     23.42 o 
   4   5   6      430.71      427.40     26.38 o 
   5   5   6      306.17      336.57     29.37 o 
   6   5   6      451.45      509.52     39.22 o 
   7   5   6      623.99      648.92     32.32 o 
   8   5   6      116.58       87.24     26.10 o 
   9   5   6     1179.29     1217.74     62.07 o 
  10   5   6     1849.16     2073.90    126.43 o 
 -10   6   6      183.35      121.98     80.41 o 
  -9   6   6        6.24        0.00     15.78 o 
  -8   6   6      433.83      329.00     78.49 o 
  -7   6   6      514.38      441.29     32.34 o 
  -6   6   6       26.12       12.04     15.58 o 
  -5   6   6      328.80      305.96     27.85 o 
  -4   6   6      159.28      165.22     25.54 o 
  -3   6   6     2435.63     2515.64     37.41 o 
  -2   6   6        5.26       19.23      9.45 o 
  -1   6   6     1616.21     1722.21     32.87 o 
   0   6   6     3802.72     3867.75     68.19 o 
   1   6   6      166.72      155.45     23.42 o 
   2   6   6     1552.47     1553.26     30.65 o 
   3   6   6      458.53      498.24     20.65 o 
   4   6   6     2323.36     2376.17     70.97 o 
   5   6   6      319.87      308.03     29.00 o 
   6   6   6       36.60       43.37     16.50 o 
   7   6   6      479.29      477.01     49.63 o 
   8   6   6      306.11      273.67     61.78 o 
   9   6   6        7.45       29.45     18.32 o 
  10   6   6      662.63      410.74    267.57 o 
 -10   7   6      327.65      140.13    115.32 o 
  -9   7   6      277.09      246.73     74.04 o 
  -8   7   6      447.35      422.95     31.96 o 
  -7   7   6      265.52      226.41     52.21 o 
  -6   7   6      415.45      491.15     39.51 o 
  -5   7   6      746.33      789.26     30.27 o 
  -4   7   6     2092.17     2108.55     48.75 o 
  -3   7   6     1145.26     1169.50     29.66 o 
  -2   7   6      507.84      461.25     19.04 o 
  -1   7   6      729.52      691.97     17.26 o 
   0   7   6      102.41      138.24     14.50 o 
   1   7   6     1655.21     1607.47     30.48 o 
   2   7   6      273.14      310.59     23.22 o 
   3   7   6     1302.76     1299.37     31.77 o 
   4   7   6       41.76       35.33     10.15 o 
   5   7   6      273.70      290.53     38.00 o 
   6   7   6      122.42      126.01     26.45 o 
   7   7   6        4.98        0.00     26.34 o 
   8   7   6       33.68       49.35     25.84 o 
   9   7   6       86.52       51.68     22.24 o 
 -10   8   6      764.53      586.01    240.06 o 
  -8   8   6     2075.09     1999.30    121.28 o 
  -7   8   6      761.24      769.18     34.94 o 
  -6   8   6      502.07      547.16     31.37 o 
  -5   8   6       97.35      113.37     21.19 o 
  -4   8   6      517.66      561.09     23.64 o 
  -3   8   6      271.29      292.46     32.01 o 
  -2   8   6      685.85      646.13     18.89 o 
  -1   8   6     4520.27     4558.22     63.19 o 
   0   8   6     2669.62     2559.51     45.74 o 
   1   8   6    10403.47    10544.18    173.51 o 
   2   8   6     4061.89     3760.00     64.63 o 
   3   8   6     2436.02     2393.72     64.35 o 
   4   8   6    15972.99    16446.51    126.40 o 
   5   8   6      344.32      361.07     37.12 o 
   6   8   6     2421.45     2477.46     68.05 o 
   7   8   6     3594.59     3561.56    132.73 o 
   8   8   6      148.58      118.92     32.44 o 
   9   8   6     2308.36     2324.11    113.74 o 
 -10   9   6       65.75       62.99     37.95 o 
  -9   9   6       34.53       62.43     40.53 o 
  -8   9   6     1996.69     2238.78    109.87 o 
  -7   9   6     1349.96     1345.28     44.12 o 
  -6   9   6      853.34      875.50     56.48 o 
  -5   9   6     8218.62     8689.20    115.17 o 
  -4   9   6     9617.25     9962.16    147.90 o 
  -3   9   6     1280.72     1184.58     21.45 o 
  -2   9   6     7833.66     7532.83     85.47 o 
  -1   9   6     3904.85     3928.19     64.74 o 
   0   9   6      440.36      384.07     17.80 o 
   1   9   6    15137.09    15400.02    265.11 o 
   2   9   6     1948.14     1867.70     38.32 o 
   3   9   6       33.64       44.08     13.32 o 
   4   9   6      359.43      377.78     37.89 o 
   5   9   6      432.81      385.96     20.05 o 
   6   9   6      367.07      315.03     60.30 o 
   7   9   6      372.35      334.48     69.84 o 
   8   9   6       38.10       38.70     21.37 o 
   9   9   6      417.69      372.02     85.41 o 
  -9  10   6        5.79        0.00     52.89 o 
  -8  10   6      529.75      507.27    166.35 o 
  -7  10   6     1374.18     1361.89     43.85 o 
  -6  10   6      985.92     1021.52     41.01 o 
  -5  10   6       60.16       43.42     12.36 o 
  -4  10   6        9.20        8.55      6.95 o 
  -3  10   6     1086.91     1107.95     31.68 o 
  -2  10   6       86.75       76.08     16.06 o 
  -1  10   6      342.24      362.53     35.45 o 
   0  10   6     5269.77     5360.97    103.03 o 
   1  10   6     3108.94     2972.18     49.20 o 
   2  10   6       28.56       30.90      9.07 o 
   3  10   6     2486.70     2598.67     44.07 o 
   4  10   6     6428.14     6252.67     88.67 o 
   5  10   6     1640.21     1618.97     39.67 o 
   6  10   6      292.57      311.06     58.41 o 
   7  10   6     1064.43     1078.35     54.22 o 
   8  10   6       48.64       46.84     22.05 o 
   9  10   6      430.22      400.02    127.23 o 
  -9  11   6      160.34      125.31     86.01 o 
  -8  11   6      106.58       37.81     52.01 o 
  -7  11   6      332.58      260.02     74.86 o 
  -6  11   6        6.97       30.22     18.61 o 
  -5  11   6      161.27      121.58     44.79 o 
  -4  11   6       70.37       60.41     14.60 o 
  -3  11   6      422.29      405.08     25.93 o 
  -2  11   6      612.54      592.28     33.95 o 
  -1  11   6      213.24      228.94     23.29 o 
   0  11   6       46.34       20.21     13.22 o 
   1  11   6      378.51      405.11     35.03 o 
   2  11   6     1903.83     1853.27     58.68 o 
   3  11   6     1324.83     1346.82     39.08 o 
   4  11   6       75.57       72.97     17.56 o 
   5  11   6      518.13      450.25     76.74 o 
   6  11   6        7.16       19.86     18.85 o 
   7  11   6        4.13       15.78     19.16 o 
   8  11   6      399.77      289.57     89.61 o 
   9  11   6        0.93       29.08     15.83 o 
  -9  12   6       61.56       48.28     55.92 o 
  -8  12   6     1101.44      954.10     82.90 o 
  -7  12   6       10.09       33.34     29.89 o 
  -6  12   6      806.96      909.09    118.10 o 
  -5  12   6       88.68       82.16     29.20 o 
  -4  12   6        8.27        5.56      9.83 o 
  -3  12   6        5.18        3.89     14.32 o 
  -2  12   6      261.65      278.36     29.05 o 
  -1  12   6     3989.27     4037.86     86.33 o 
   0  12   6      466.30      470.53     29.59 o 
   1  12   6     5937.49     6238.32    102.27 o 
   2  12   6     6032.88     6233.67    155.33 o 
   3  12   6      195.34      193.16     28.67 o 
   4  12   6     7341.36     7245.80    123.63 o 
   5  12   6       99.90      127.55     31.01 o 
   6  12   6     1015.61     1071.80     53.53 o 
   7  12   6     2565.65     2517.62    104.92 o 
   8  12   6      692.52      627.96    131.43 o 
  -8  13   6     1027.27      997.95     99.40 o 
  -7  13   6     1129.17     1162.94     70.80 o 
  -6  13   6      602.19      652.71    161.84 o 
  -5  13   6     2354.55     2503.21     93.41 o 
  -4  13   6     5155.36     5204.02    103.54 o 
  -3  13   6     1353.77     1421.93     45.14 o 
  -2  13   6     4990.82     5067.77    104.20 o 
  -1  13   6     4283.55     4331.90     70.64 o 
   0  13   6       14.61        7.59     18.98 o 
   1  13   6     5081.28     5153.18    117.48 o 
   2  13   6        5.81        3.53     18.11 o 
   3  13   6        4.31        0.00     19.79 o 
   4  13   6      246.35      299.27     47.08 o 
   5  13   6       67.21       87.57     24.69 o 
   6  13   6      458.78      492.78     92.90 o 
   7  13   6      467.65      414.00     93.29 o 
   8  13   6        0.35        0.00     22.47 o 
  -8  14   6      243.09      200.74     79.16 o 
  -7  14   6      998.02      814.05    244.06 o 
  -6  14   6       25.60        2.74     31.68 o 
  -5  14   6        3.16        0.00     39.29 o 
  -4  14   6       16.16        0.00     15.58 o 
  -3  14   6      470.73      425.74     30.22 o 
  -2  14   6      236.52      230.21     53.57 o 
  -1  14   6      586.67      536.10     31.93 o 
   0  14   6     3619.25     3793.00    117.95 o 
   1  14   6     1836.30     1862.84     55.73 o 
   2  14   6      987.13      928.89     41.55 o 
   3  14   6     2420.17     2611.52     74.39 o 
   4  14   6     5062.72     5133.46    101.54 o 
   5  14   6     1136.26     1229.53     55.05 o 
   6  14   6      146.44      124.40     34.46 o 
   7  14   6     1678.15     1791.17     81.62 o 
   8  14   6      143.00      119.70     69.06 o 
  -8  15   6       46.21       52.90     36.98 o 
  -7  15   6      160.19      124.46     63.21 o 
  -6  15   6      474.76      431.19    100.91 o 
  -5  15   6      233.51      193.26     87.53 o 
  -4  15   6       78.16      104.83     46.12 o 
  -3  15   6      348.51      344.94     82.59 o 
  -2  15   6       86.87       54.35     17.53 o 
  -1  15   6      747.33      733.10     30.23 o 
   0  15   6      381.78      397.16     30.57 o 
   1  15   6        0.28        0.00     10.68 o 
   2  15   6      491.21      536.63     76.09 o 
   3  15   6     1983.42     2034.21     62.22 o 
   4  15   6        3.36       22.08     17.00 o 
   5  15   6      679.25      676.67     90.42 o 
   6  15   6      673.75      853.88     91.96 o 
   7  15   6      175.83      139.10     51.90 o 
  -7  16   6       87.46       52.25     38.70 o 
  -6  16   6     1368.54     1169.42    173.03 o 
  -5  16   6      292.05      280.26    126.66 o 
  -4  16   6      393.77      377.80    103.32 o 
  -3  16   6     1094.22      972.15     69.05 o 
  -2  16   6        9.76       12.75      8.61 o 
  -1  16   6     1686.56     1711.21     69.50 o 
   0  16   6      239.39      216.89     35.24 o 
   1  16   6       25.15       16.67     13.26 o 
   2  16   6      465.16      518.06     69.83 o 
   3  16   6        9.38       19.80     13.17 o 
   4  16   6      689.83      727.49     43.32 o 
   5  16   6       22.50       36.70     18.46 o 
   6  16   6     1288.70     1352.91     72.37 o 
   7  16   6      695.56      436.66    154.03 o 
  -7  17   6      344.01      186.62     98.36 o 
  -6  17   6       18.87       34.17     25.00 o 
  -5  17   6     3054.03     3448.50    158.69 o 
  -4  17   6     4104.59     4100.19    152.54 o 
  -3  17   6     1975.81     2148.58    110.09 o 
  -2  17   6     4376.53     4485.55    194.66 o 
  -1  17   6     2229.18     2354.69     67.00 o 
   0  17   6       80.71       59.92     19.65 o 
   1  17   6     2122.35     2236.29     72.27 o 
   2  17   6      103.45      141.54     29.99 o 
   3  17   6       39.10       40.96     16.11 o 
   4  17   6      634.16      646.73     87.48 o 
   5  17   6       31.49       27.58     26.31 o 
   6  17   6       70.95       80.57     30.65 o 
  -6  18   6      236.65      187.86     85.36 o 
  -5  18   6      193.23      109.27     57.07 o 
  -4  18   6        9.11        8.39     27.53 o 
  -3  18   6      753.22      812.95     72.56 o 
  -2  18   6      811.99      865.23     92.26 o 
  -1  18   6       57.60       27.70     20.92 o 
   0  18   6     2564.24     2583.78    104.66 o 
   1  18   6     2987.16     3133.37     66.22 o 
   2  18   6      175.80      148.00     27.31 o 
   3  18   6      835.76      932.49     68.33 o 
   4  18   6     3828.63     3892.44    154.69 o 
   5  18   6     1134.13     1123.74     66.77 o 
   6  18   6      430.58      309.38    108.36 o 
  -6  19   6      140.06      106.78    101.95 o 
  -5  19   6     1634.13     1698.18    239.05 o 
  -4  19   6      121.56      113.68     58.95 o 
  -3  19   6      142.19      162.07     70.04 o 
  -2  19   6      590.67      503.02    124.90 o 
  -1  19   6      918.93      863.85    160.41 o 
   0  19   6       38.58       22.87     27.31 o 
   1  19   6      190.36      145.62     32.60 o 
   2  19   6     1895.22     1844.20     83.13 o 
   3  19   6      474.63      382.72     84.74 o 
   4  19   6       69.44       48.81     22.41 o 
   5  19   6     1922.48     1960.77     64.16 o 
  -4  20   6      275.27      299.81     75.09 o 
  -3  20   6      873.62      899.76    121.95 o 
  -2  20   6       78.44       68.16     38.08 o 
  -1  20   6     2516.32     2507.80    131.88 o 
   0  20   6       21.83       46.50     19.95 o 
   1  20   6      180.89      209.95     52.19 o 
   2  20   6     1541.31     1715.94    126.53 o 
   3  20   6       10.35       41.18     18.16 o 
   4  20   6      779.64      679.96    121.07 o 
  -3  21   6      249.97      109.93    135.08 o 
  -2  21   6      607.74      422.51    117.00 o 
  -1  21   6      179.74      130.68     46.39 o 
   0  21   6      117.55       43.62     59.68 o 
   1  21   6      716.78      789.73     90.15 o 
   2  21   6      197.82      127.51     38.75 o 
   3  21   6      281.34      171.03     61.73 o 
  -1  22   6      421.45      354.76    121.79 o 
   0  22   6       21.09       31.71     36.44 o 
   1  22   6     1737.25     1818.19    115.89 o 
   2  22   6      183.63      130.18     39.93 o 
 -10   1   7        2.92       11.87     14.64 o 
  -9   1   7      865.33      886.01     42.99 o 
  -8   1   7     1689.72     1669.44    109.42 o 
  -7   1   7       44.71       37.08     23.90 o 
  -6   1   7      418.10      436.77     32.50 o 
  -5   1   7      561.15      546.33     22.50 o 
  -4   1   7      247.89      226.79     19.85 o 
  -3   1   7      189.64      184.71     11.65 o 
  -2   1   7      427.15      455.88     14.88 o 
  -1   1   7     4441.57     4555.42     41.15 o 
   0   1   7     5901.54     6268.40     48.06 o 
   1   1   7     2860.50     2849.51     49.59 o 
   2   1   7      466.34      465.71     17.55 o 
   3   1   7    18511.98    18152.72    351.76 o 
   4   1   7     7950.48     8044.35    130.42 o 
   5   1   7     1827.08     1771.59     68.93 o 
   6   1   7     1746.87     1761.25     42.98 o 
   7   1   7     2016.03     2063.45     84.28 o 
   8   1   7      359.67      392.97     70.52 o 
   9   1   7     1685.70     1652.95     58.75 o 
 -10   2   7       37.86       10.34     14.48 o 
  -9   2   7      509.67      577.93     95.91 o 
  -8   2   7     1432.88     1496.09    100.16 o 
  -7   2   7      585.77      601.07     40.33 o 
  -6   2   7     6409.51     6613.73    120.44 o 
  -5   2   7    15273.34    16156.62    441.00 o 
  -4   2   7      329.59      310.58     16.49 o 
  -3   2   7    20193.17    19558.89    213.08 o 
  -2   2   7     4095.62     4005.45     38.50 o 
  -1   2   7      232.94      239.88      7.20 o 
   0   2   7    33553.89    33906.51    244.91 o 
   1   2   7    21103.30    21665.43    228.34 o 
   2   2   7     2289.98     2317.68     73.08 o 
   3   2   7     5708.63     5490.02    136.41 o 
   4   2   7     2088.22     2136.95     45.26 o 
   5   2   7      838.44      853.35     27.22 o 
   6   2   7        8.90       20.28     11.38 o 
   7   2   7      780.24      724.37     55.92 o 
   8   2   7      482.78      531.33     51.60 o 
   9   2   7      700.64      722.95    121.17 o 
 -10   3   7       74.58       66.48     32.69 o 
  -9   3   7     1284.63     1266.72    100.35 o 
  -8   3   7     2061.57     2016.68     59.50 o 
  -7   3   7      131.51      127.02     38.01 o 
  -6   3   7      619.65      635.95     28.77 o 
  -5   3   7      524.18      534.42     25.92 o 
  -4   3   7      144.54      150.62     12.89 o 
  -3   3   7      376.71      406.69     20.95 o 
  -2   3   7      197.55      280.39     22.01 o 
  -1   3   7      343.59      269.66     18.67 o 
   0   3   7     3254.13     3169.33     63.19 o 
   1   3   7       51.90       96.20     19.41 o 
   2   3   7     3002.04     2844.85     54.10 o 
   3   3   7    11352.92    11481.92    178.42 o 
   4   3   7     5828.21     5650.47     92.99 o 
   5   3   7     3425.63     3679.18     64.85 o 
   6   3   7     2932.46     2983.66     79.05 o 
   7   3   7      626.64      683.60     33.20 o 
   8   3   7     1906.25     1912.36     54.90 o 
   9   3   7     3021.16     3050.92     75.97 o 
  10   3   7      136.61      158.32    109.14 o 
 -10   4   7       29.79       38.24     31.00 o 
  -9   4   7       60.86       44.80     20.62 o 
  -8   4   7        3.09        9.56     15.35 o 
  -7   4   7      188.91      172.03     33.60 o 
  -6   4   7      837.35      851.33     28.93 o 
  -5   4   7      808.08      732.28     23.97 o 
  -4   4   7      992.82      965.57     25.00 o 
  -3   4   7     1002.41      999.99     20.03 o 
  -2   4   7     1310.18     1212.39     31.36 o 
  -1   4   7      223.14      210.75     37.90 o 
   0   4   7      858.18      882.41     14.11 o 
   1   4   7        7.71       11.23      5.85 o 
   2   4   7      100.49       92.43     20.80 o 
   3   4   7       70.60       64.36     14.42 o 
   4   4   7     1237.79     1291.36     30.84 o 
   5   4   7      385.35      400.94     61.75 o 
   6   4   7        5.43       10.97      8.61 o 
   7   4   7       22.54       13.46     14.36 o 
   8   4   7       40.76       28.57     24.99 o 
   9   4   7       44.60       34.27     27.67 o 
  10   4   7      202.34      119.47     79.95 o 
 -10   5   7       13.71        9.88     51.09 o 
  -9   5   7      282.74      220.18     67.25 o 
  -8   5   7      491.61      467.26     72.84 o 
  -7   5   7     1161.55     1165.01     42.46 o 
  -6   5   7       12.43       19.27      8.66 o 
  -5   5   7       86.99       80.64     19.47 o 
  -4   5   7      846.17      858.02     16.59 o 
  -3   5   7        8.65        4.31      4.14 o 
  -2   5   7     1299.66     1312.00     33.58 o 
  -1   5   7      299.39      341.52     22.77 o 
   0   5   7       76.61       75.86     10.49 o 
   1   5   7     6374.32     6462.27     59.62 o 
   2   5   7      116.37      141.13     22.91 o 
   3   5   7     1398.28     1291.18     56.04 o 
   4   5   7     2368.00     2087.11     46.71 o 
   5   5   7     2724.32     2654.59     60.74 o 
   6   5   7      166.44      159.87     30.50 o 
   7   5   7      785.42      801.19     39.58 o 
   8   5   7      342.66      307.88     68.52 o 
   9   5   7      950.70      911.40     53.63 o 
 -10   6   7      364.74      193.92    182.91 o 
  -9   6   7      194.38      183.25     84.10 o 
  -8   6   7     1742.82     1721.59     70.36 o 
  -7   6   7       89.04       90.88     31.76 o 
  -6   6   7     2885.24     2810.43     49.22 o 
  -5   6   7    10446.23    10845.16    121.40 o 
  -4   6   7        4.48        8.42      6.31 o 
  -3   6   7     8189.91     7881.32    134.56 o 
  -2   6   7     6409.24     5802.56    103.37 o 
  -1   6   7       54.55       83.82     16.86 o 
   0   6   7     7206.17     6828.43     78.84 o 
   1   6   7     8272.63     8192.14    106.16 o 
   2   6   7     2038.14     2057.00     42.08 o 
   3   6   7     2680.89     2605.81     48.60 o 
   4   6   7      504.15      446.81     49.86 o 
   5   6   7      262.24      278.12     52.70 o 
   6   6   7      669.69      676.42     39.88 o 
   7   6   7      540.24      624.82     47.71 o 
   8   6   7      640.94      685.88     47.92 o 
   9   6   7      348.71      321.38     91.13 o 
 -10   7   7       31.50       31.22     31.55 o 
  -9   7   7     1338.49     1226.48     89.49 o 
  -8   7   7     2809.03     2902.88    124.94 o 
  -7   7   7      178.14      116.98     34.63 o 
  -6   7   7        6.16       18.25     10.08 o 
  -5   7   7       23.11       21.04     16.01 o 
  -4   7   7      213.73      233.74     12.76 o 
  -3   7   7       19.94       15.66      7.19 o 
  -2   7   7     1541.50     1587.21     26.23 o 
  -1   7   7        2.50       10.49      7.03 o 
   0   7   7    14139.73    14489.18    217.42 o 
   1   7   7     2702.90     2494.91     42.78 o 
   2   7   7     1888.53     1816.73     36.27 o 
   3   7   7     9682.58     9937.61    130.94 o 
   4   7   7     5561.41     5512.46     91.83 o 
   5   7   7     1171.95     1203.44     33.10 o 
   6   7   7     4242.20     4307.44     97.78 o 
   7   7   7     1259.90     1379.95     54.44 o 
   8   7   7      956.55      959.96     51.33 o 
   9   7   7     2979.21     3296.38    135.54 o 
 -10   8   7      165.67      241.30     96.23 o 
  -9   8   7        5.97       64.79     61.64 o 
  -8   8   7      102.63       90.20     49.74 o 
  -7   8   7      174.45      153.28     45.24 o 
  -6   8   7     1872.42     1894.10     59.37 o 
  -5   8   7     1095.85     1041.48     35.23 o 
  -4   8   7      141.96      130.15     22.96 o 
  -3   8   7     2655.68     2598.80     38.09 o 
  -2   8   7     1437.98     1304.98     23.87 o 
  -1   8   7      862.53      933.14     22.56 o 
   0   8   7     2798.93     2656.61     48.78 o 
   1   8   7     1974.96     1972.51     50.29 o 
   2   8   7      484.10      524.59     20.37 o 
   3   8   7       67.34       93.01     18.11 o 
   4   8   7     2376.35     2345.79     44.58 o 
   5   8   7        3.68       13.45     15.10 o 
   6   8   7        7.51       18.06     20.65 o 
   7   8   7      567.98      545.70     53.21 o 
   8   8   7      207.64      183.34     53.25 o 
   9   8   7       88.93       50.08     19.36 o 
 -10   9   7       93.24       90.05     51.20 o 
  -9   9   7       92.47       86.46     47.61 o 
  -8   9   7       44.41       72.47     29.62 o 
  -7   9   7       60.87       60.11     13.80 o 
  -6   9   7      241.35      245.04     33.50 o 
  -5   9   7      262.70      244.79     19.58 o 
  -4   9   7     1072.66     1037.32     28.48 o 
  -3   9   7      395.30      392.51     16.06 o 
  -2   9   7      872.55      860.17     20.77 o 
  -1   9   7      389.59      335.19     13.50 o 
   0   9   7      344.52      299.05     16.50 o 
   1   9   7       44.71       40.66     11.40 o 
   2   9   7        6.04       14.72      8.55 o 
   3   9   7      116.79      101.93     21.26 o 
   4   9   7      819.04      864.33     27.62 o 
   5   9   7      884.44      871.51     35.44 o 
   6   9   7      184.76      156.43     34.29 o 
   7   9   7      112.81       75.75     36.39 o 
   8   9   7      180.95      212.10     52.78 o 
   9   9   7       47.42       36.11     29.86 o 
  -9  10   7      186.28      109.14     85.90 o 
  -8  10   7      609.16      537.65    132.54 o 
  -7  10   7      218.10      147.40     44.30 o 
  -6  10   7     2888.06     2749.47    138.84 o 
  -5  10   7     4492.40     4426.01     72.23 o 
  -4  10   7      762.66      694.03     27.93 o 
  -3  10   7    12473.36    12662.49    120.57 o 
  -2  10   7     4791.03     4745.50     73.05 o 
  -1  10   7       16.77       13.94      9.24 o 
   0  10   7    11739.27    11795.56    161.31 o 
   1  10   7      537.54      511.95     19.54 o 
   2  10   7     1554.62     1605.65     37.98 o 
   3  10   7      727.40      760.56     33.44 o 
   4  10   7      478.67      410.39     58.58 o 
   5  10   7      843.52      883.10     43.40 o 
   6  10   7       43.89       38.02     18.67 o 
   7  10   7      657.64      565.64     99.69 o 
   8  10   7        0.98       25.90     26.90 o 
   9  10   7      503.72      544.13     67.71 o 
  -9  11   7      971.40      916.92    210.87 o 
  -8  11   7     1100.86     1074.87    123.02 o 
  -7  11   7      868.01      802.40     72.25 o 
  -6  11   7      917.70      875.50     66.71 o 
  -5  11   7        5.36        4.75      9.11 o 
  -4  11   7      450.57      464.24     22.08 o 
  -3  11   7      136.49      105.43     30.59 o 
  -2  11   7       15.93        4.74      6.12 o 
  -1  11   7       28.16       34.56      9.88 o 
   0  11   7     8856.11     8487.94    149.00 o 
   1  11   7       17.19       34.58      9.91 o 
   2  11   7      114.79      158.65     21.77 o 
   3  11   7    13530.39    13944.07    149.16 o 
   4  11   7     3351.92     3337.25     58.05 o 
   5  11   7     1210.91     1213.80     63.81 o 
   6  11   7     4859.28     5197.63    116.97 o 
   7  11   7      720.27      635.04     63.40 o 
   8  11   7      672.63      527.03    165.97 o 
  -9  12   7      365.91      218.84    187.96 o 
  -8  12   7      659.06      615.49    154.41 o 
  -7  12   7      265.64      199.47     77.87 o 
  -6  12   7     1680.02     1538.50    118.01 o 
  -5  12   7     1893.97     1894.28    135.78 o 
  -4  12   7      270.99      225.04     19.48 o 
  -3  12   7     2888.59     2828.06    113.47 o 
  -2  12   7     2446.53     2403.37     79.86 o 
  -1  12   7       90.36       99.60     23.87 o 
   0  12   7     4037.97     4140.98     84.10 o 
   1  12   7     3002.80     2887.12     50.40 o 
   2  12   7       43.00       44.78     15.94 o 
   3  12   7       59.65       80.57     21.16 o 
   4  12   7     1576.15     1641.62     51.07 o 
   5  12   7       35.04       50.73     24.56 o 
   6  12   7      339.22      313.13     66.97 o 
   7  12   7      135.77      156.00     36.42 o 
   8  12   7      351.33      240.25     80.45 o 
  -8  13   7        1.14       15.19     40.04 o 
  -7  13   7      154.71       71.46     67.26 o 
  -6  13   7        1.42       21.42     48.56 o 
  -5  13   7      130.00      139.04     49.10 o 
  -4  13   7      504.13      441.26    129.76 o 
  -3  13   7       18.03        4.01     16.08 o 
  -2  13   7     3167.29     3093.68     64.97 o 
  -1  13   7     2434.27     2335.37     83.74 o 
   0  13   7        3.27       14.04     14.65 o 
   1  13   7      215.99      233.40     35.54 o 
   2  13   7      219.78      228.48     33.58 o 
   3  13   7       15.39       13.71     14.65 o 
   4  13   7       60.18       51.78     19.14 o 
   5  13   7      108.90      125.67     28.81 o 
   6  13   7       27.69       23.53     18.43 o 
   7  13   7       92.41      106.54     40.78 o 
   8  13   7       49.14       67.15     41.77 o 
  -8  14   7      352.05      208.18     66.19 o 
  -7  14   7      197.91      124.39     48.11 o 
  -6  14   7      760.09      645.97    178.67 o 
  -5  14   7     1974.41     1902.06    126.94 o 
  -4  14   7       82.67       58.92     34.61 o 
  -3  14   7     3284.15     3105.69     86.62 o 
  -2  14   7       88.76       81.69     19.40 o 
  -1  14   7       12.79       19.62     13.22 o 
   0  14   7     3090.19     3273.05     66.33 o 
   1  14   7      328.65      333.52     52.55 o 
   2  14   7     1354.91     1323.72     55.09 o 
   3  14   7     1248.76     1207.16     53.21 o 
   4  14   7      404.67      430.27     53.43 o 
   5  14   7      600.52      601.79     90.71 o 
   6  14   7       28.38       16.89     20.61 o 
   7  14   7      103.68       91.29     25.93 o 
  -8  15   7      545.09      514.60    308.56 o 
  -7  15   7       21.50       28.25     44.66 o 
  -6  15   7      957.59      985.01    114.17 o 
  -5  15   7        6.99       29.76     25.34 o 
  -4  15   7       23.66       34.04     24.70 o 
  -3  15   7       32.06        5.99     30.23 o 
  -2  15   7      236.54      257.97     51.82 o 
  -1  15   7        6.62        0.00     12.48 o 
   0  15   7     3329.30     3089.91    110.19 o 
   1  15   7      103.81      120.71     28.30 o 
   2  15   7      276.84      340.86     59.01 o 
   3  15   7     5957.75     6450.00    188.42 o 
   4  15   7     1456.70     1376.26     47.11 o 
   5  15   7      976.07     1073.17     82.32 o 
   6  15   7     2381.50     2449.54     71.51 o 
   7  15   7      250.61      186.70     58.10 o 
  -7  16   7      174.33      165.84    123.51 o 
  -6  16   7     1620.68     1705.52    106.26 o 
  -5  16   7     2762.44     2618.59    113.58 o 
  -4  16   7      107.71      104.92     49.60 o 
  -3  16   7     2697.44     2560.84    120.78 o 
  -2  16   7     1013.76      975.15     47.52 o 
  -1  16   7       35.84       20.43     21.61 o 
   0  16   7     2607.03     2473.42     61.58 o 
   1  16   7     5634.57     5951.38    129.51 o 
   2  16   7       42.31       71.99     29.16 o 
   3  16   7     1084.61     1072.05     71.63 o 
   4  16   7     2711.80     2835.08    131.55 o 
   5  16   7      588.15      686.09     99.52 o 
   6  16   7       24.56       27.95     26.89 o 
   7  16   7      188.83      115.40     53.06 o 
  -7  17   7      658.31      560.19    360.32 o 
  -6  17   7       70.34       38.45     34.98 o 
  -5  17   7      251.23      241.34     72.90 o 
  -4  17   7     1423.71     1535.09     72.51 o 
  -3  17   7      412.70      374.79    106.55 o 
  -2  17   7      332.91      354.66    106.62 o 
  -1  17   7     2491.01     2568.97    103.54 o 
   0  17   7     1972.32     1858.90     55.78 o 
   1  17   7        7.12       26.92     13.55 o 
   2  17   7     2042.38     2196.43     83.69 o 
   3  17   7      749.88      825.31     58.44 o 
   4  17   7      379.41      342.62     64.64 o 
   5  17   7       84.81       99.25     30.23 o 
   6  17   7      204.20      206.00     60.15 o 
  -6  18   7        6.78       37.28     53.78 o 
  -5  18   7      327.95      108.80     86.80 o 
  -4  18   7       56.74       55.07     30.25 o 
  -3  18   7      435.60      308.28    134.18 o 
  -2  18   7      244.77      233.66     98.81 o 
  -1  18   7       26.82       13.93     31.52 o 
   0  18   7      953.87      945.69     57.14 o 
   1  18   7        0.67       16.57     13.17 o 
   2  18   7     2483.38     2511.78    102.20 o 
   3  18   7      128.82      112.87     26.15 o 
   4  18   7      254.44      242.16     65.28 o 
   5  18   7      376.06      333.48     75.02 o 
  -5  19   7        3.78       23.03     24.81 o 
  -4  19   7        2.41       20.47     28.01 o 
  -3  19   7        8.02       33.72     49.35 o 
  -2  19   7      101.52      106.65     49.74 o 
  -1  19   7       28.40       50.85     25.58 o 
   0  19   7     1218.33     1309.12     62.49 o 
   1  19   7     1546.44     1692.95     69.84 o 
   2  19   7      115.32       93.80     33.21 o 
   3  19   7     3227.53     3151.33    108.95 o 
   4  19   7     1513.09     1492.91     71.67 o 
   5  19   7      679.45      594.32    130.81 o 
  -4  20   7       75.83       68.59     41.76 o 
  -3  20   7     1408.77     1684.85    125.59 o 
  -2  20   7     2743.50     2814.06    200.76 o 
  -1  20   7       18.12       35.89     29.99 o 
   0  20   7     1568.04     1523.59    128.33 o 
   1  20   7     1182.86     1232.60     54.16 o 
   2  20   7       24.09       38.56     26.53 o 
   3  20   7       93.56       69.97     22.83 o 
   4  20   7      404.70      423.09    219.18 o 
  -3  21   7       69.04        0.00     80.06 o 
  -2  21   7      370.89      302.16    246.13 o 
  -1  21   7      798.05      819.75    150.74 o 
   0  21   7      324.75      275.62    107.37 o 
   1  21   7       27.44       67.79     23.37 o 
   2  21   7      792.09      563.25    184.91 o 
   3  21   7      106.61       21.45     36.49 o 
   0  22   7      437.66      442.40    171.46 o 
   1  22   7        1.93      106.11     77.59 o 
 -10   0   8     1533.95     1779.71    127.67 o 
  -9   0   8     3320.22     3048.08    100.72 o 
  -7   0   8      245.21      335.28     59.85 o 
  -6   0   8      290.03      258.34     75.30 o 
  -5   0   8     1249.58     1358.71     73.32 o 
  -4   0   8     3151.68     3113.12     91.21 o 
  -3   0   8     1382.06     1321.27     61.30 o 
  -2   0   8     1583.18     1663.99     41.74 o 
  -1   0   8      174.03      163.56      9.70 o 
   0   0   8     3728.41     3679.54     77.23 o 
   1   0   8     2751.64     3028.60     58.53 o 
   2   0   8    13962.56    13477.50    298.46 o 
   3   0   8     5941.45     6194.83    318.89 o 
   4   0   8     3193.94     2970.81    138.11 o 
   5   0   8    11555.33    11867.40    212.71 o 
   6   0   8     1031.08      980.20     60.35 o 
   7   0   8      638.14      469.78     70.65 o 
   8   0   8     8877.37     9428.77    278.41 o 
   9   0   8     1363.76     1346.97     87.47 o 
 -10   1   8       69.68       50.57     35.67 o 
  -9   1   8       89.08      121.05     32.16 o 
  -8   1   8       63.26       62.01     21.16 o 
  -7   1   8     2117.36     2054.98     62.25 o 
  -6   1   8     2605.22     2548.53     74.42 o 
  -5   1   8       73.36       93.77     18.26 o 
  -4   1   8     6387.42     6598.87     91.71 o 
  -3   1   8     9718.76     9846.75    133.69 o 
  -2   1   8       38.27       30.50      5.07 o 
  -1   1   8    14240.06    14531.21    155.33 o 
   0   1   8    23792.71    24131.92    114.59 o 
   1   1   8       11.49       31.29      8.24 o 
   2   1   8    12505.68    12780.63    191.45 o 
   3   1   8     2591.15     2379.94     54.42 o 
   4   1   8      306.55      299.64     26.55 o 
   5   1   8     1217.36     1274.13     38.21 o 
   6   1   8      365.36      328.30     58.15 o 
   7   1   8       16.02       35.60     14.10 o 
   8   1   8      125.81      118.92     26.60 o 
   9   1   8       19.46       27.59     21.22 o 
 -10   2   8       69.35       39.97     32.56 o 
  -9   2   8        0.88        0.00     28.52 o 
  -8   2   8      123.80       94.59     40.31 o 
  -7   2   8       10.09        5.03     14.70 o 
  -6   2   8       63.35       58.23     24.36 o 
  -5   2   8      361.67      400.99     25.43 o 
  -4   2   8      157.07      143.17     14.73 o 
  -3   2   8     2577.39     2824.72     43.98 o 
  -2   2   8       28.96       30.36      5.76 o 
  -1   2   8        2.46        3.50      2.73 o 
   0   2   8       62.46       66.35     12.93 o 
   1   2   8       58.06       67.70     13.66 o 
   2   2   8       43.20       69.52     14.53 o 
   3   2   8       23.53       17.02      9.35 o 
   4   2   8     2150.96     2281.21     38.66 o 
   5   2   8       34.30       40.73     16.85 o 
   6   2   8      323.17      265.18     46.95 o 
   7   2   8     1484.87     1443.70     49.14 o 
   8   2   8       60.74       70.04     19.53 o 
   9   2   8       61.43       23.25     21.67 o 
 -10   3   8      172.73       85.67     41.43 o 
  -9   3   8      497.99      521.60    110.15 o 
  -8   3   8      105.17       83.49     30.94 o 
  -7   3   8      502.49      473.11     25.79 o 
  -6   3   8     1101.84     1113.91     85.63 o 
  -5   3   8      198.27      195.97     18.90 o 
  -4   3   8     1419.76     1387.55     23.40 o 
  -3   3   8     4676.50     4364.14     59.85 o 
  -2   3   8       20.12       26.36     13.97 o 
  -1   3   8    14268.33    14498.81    209.25 o 
   0   3   8       43.64       22.45      5.47 o 
   1   3   8       71.83       88.68     16.02 o 
   2   3   8     2010.04     1910.56     41.16 o 
   3   3   8      281.39      274.10     36.28 o 
   4   3   8      101.96       94.97     26.88 o 
   5   3   8      462.52      467.95     36.55 o 
   6   3   8      246.54      283.47     44.25 o 
   7   3   8      593.46      536.32     86.23 o 
   8   3   8      677.90      701.03     59.32 o 
   9   3   8        1.38       26.75     18.51 o 
 -10   4   8     1077.03      898.73     72.31 o 
  -9   4   8     2118.60     2304.87    216.26 o 
  -8   4   8      538.43      577.86     36.93 o 
  -7   4   8     1443.19     1470.98     73.60 o 
  -6   4   8     1939.82     1929.75     51.89 o 
  -5   4   8        0.70        4.38      6.28 o 
  -4   4   8     3732.09     3686.79     35.74 o 
  -3   4   8        1.14        1.85      2.53 o 
  -2   4   8      288.99      251.92     22.98 o 
  -1   4   8     1126.58     1052.70     36.10 o 
   0   4   8     1422.29     1412.58     23.10 o 
   1   4   8      695.05      649.16     17.38 o 
   2   4   8     3894.51     3549.06     77.62 o 
   3   4   8     8808.76     8952.91    122.15 o 
   4   4   8       58.35       49.25     15.12 o 
   5   4   8     5685.29     5725.35    116.65 o 
   6   4   8     1680.83     1563.08     40.87 o 
   7   4   8       65.46      101.93     22.66 o 
   8   4   8     6909.55     7034.01    219.70 o 
   9   4   8     1391.69     1330.21     66.18 o 
 -10   5   8       10.31        8.76     33.91 o 
  -9   5   8      386.25      241.64    145.86 o 
  -8   5   8       63.23       67.90     22.85 o 
  -7   5   8     2227.94     2241.30     58.31 o 
  -6   5   8     4969.45     4978.93     93.25 o 
  -5   5   8     1549.03     1599.80     77.86 o 
  -4   5   8     5503.45     5508.17     76.64 o 
  -3   5   8     9203.01     9091.68    136.87 o 
  -2   5   8      457.68      453.14     33.92 o 
  -1   5   8     5155.31     4897.86     87.98 o 
   0   5   8    11849.67    11485.57    136.93 o 
   1   5   8      141.65      170.73     16.42 o 
   2   5   8     2438.33     2254.50     45.95 o 
   3   5   8     2347.27     2338.14     82.36 o 
   4   5   8      192.90      169.10     44.90 o 
   5   5   8      748.10      785.39     31.27 o 
   6   5   8        1.27       18.34     13.99 o 
   7   5   8        2.07       17.07     15.58 o 
   8   5   8      619.51      535.68     41.67 o 
   9   5   8       73.01       60.35     19.16 o 
 -10   6   8      110.78      111.16    106.00 o 
  -9   6   8      376.02      315.97    114.08 o 
  -8   6   8      429.94      348.48    101.39 o 
  -7   6   8      124.38      101.70     26.53 o 
  -6   6   8     1706.03     1728.74     70.91 o 
  -5   6   8        2.22        7.17      9.23 o 
  -4   6   8      357.00      355.40     21.02 o 
  -3   6   8      250.79      235.99     13.32 o 
  -2   6   8     2154.31     2133.59     51.93 o 
  -1   6   8     4263.10     4304.95     79.69 o 
   0   6   8      160.90      161.28     16.53 o 
   1   6   8       59.53       42.74      8.06 o 
   2   6   8     1400.58     1344.89     42.21 o 
   3   6   8     3496.89     3433.45     68.58 o 
   4   6   8      320.61      315.65     59.63 o 
   5   6   8      259.85      272.57     46.12 o 
   6   6   8      545.54      546.49     40.05 o 
   7   6   8        5.70       32.47     16.59 o 
   8   6   8      174.01      121.88     38.25 o 
   9   6   8      589.01      568.61     54.68 o 
 -10   7   8        1.59       34.25     40.09 o 
  -9   7   8      143.18      103.08     60.97 o 
  -8   7   8      536.38      409.51    170.62 o 
  -7   7   8       75.31       44.18     30.57 o 
  -6   7   8      426.68      422.55     60.36 o 
  -5   7   8      651.64      678.13     43.88 o 
  -4   7   8      969.12      957.73     34.66 o 
  -3   7   8     2644.80     2627.08     56.63 o 
  -2   7   8        0.14        0.97     15.87 o 
  -1   7   8     1136.43     1050.30     33.37 o 
   0   7   8     2755.50     2656.27     42.29 o 
   1   7   8      290.22      290.36     17.02 o 
   2   7   8     2387.16     2309.13     42.28 o 
   3   7   8      226.36      236.06     31.49 o 
   4   7   8      592.34      527.51     24.70 o 
   5   7   8      404.03      374.37     67.78 o 
   6   7   8       13.26       33.23     12.17 o 
   7   7   8      335.20      365.99     50.11 o 
   8   7   8       29.15       22.25     24.19 o 
   9   7   8        3.87        0.00     52.94 o 
 -10   8   8      915.68     1078.27     89.04 o 
  -9   8   8     1081.91      971.04     87.36 o 
  -8   8   8      123.93      104.45     40.01 o 
  -7   8   8      593.97      593.38    180.82 o 
  -6   8   8     2551.72     2839.58    198.31 o 
  -5   8   8       27.23       26.76     10.30 o 
  -4   8   8      724.72      757.98     35.28 o 
  -3   8   8      111.05      111.53     12.04 o 
  -2   8   8      744.88      686.40     51.21 o 
  -1   8   8     1630.29     1664.62     30.05 o 
   0   8   8     1735.98     1684.28     36.45 o 
   1   8   8      203.91      214.80     18.86 o 
   2   8   8     3440.82     3397.62     77.75 o 
   3   8   8     7787.63     7891.27    151.37 o 
   4   8   8      434.22      468.99     60.18 o 
   5   8   8     2888.04     2775.85     59.67 o 
   6   8   8      612.74      696.42     50.66 o 
   7   8   8      573.94      615.53     55.39 o 
   8   8   8     3821.35     4120.78     89.76 o 
   9   8   8      142.95      110.60    101.39 o 
  -9   9   8       80.92       43.45     40.42 o 
  -8   9   8      259.33      251.51     57.75 o 
  -7   9   8     2981.62     2918.64    188.46 o 
  -6   9   8     6978.39     7019.99    212.89 o 
  -5   9   8      696.84      662.51     93.14 o 
  -4   9   8     9471.86     9765.44    125.76 o 
  -3   9   8    11554.91    12062.87    119.83 o 
  -2   9   8        1.71        6.99      9.45 o 
  -1   9   8     9251.63     9026.11    108.75 o 
   0   9   8    15770.10    16069.04    205.95 o 
   1   9   8      119.07       89.35     23.10 o 
   2   9   8     7882.85     7825.24     91.96 o 
   3   9   8     4124.65     3883.96    110.61 o 
   4   9   8      147.01      167.27     25.33 o 
   5   9   8      735.48      735.70     45.73 o 
   6   9   8       20.44       52.34     20.48 o 
   7   9   8       14.38       14.90     22.84 o 
   8   9   8      158.85      128.52     46.05 o 
  -9  10   8      834.36      755.34     74.89 o 
  -8  10   8      781.10      798.87     97.13 o 
  -7  10   8        1.65        3.25     23.92 o 
  -6  10   8      993.07      996.08     97.86 o 
  -5  10   8     1202.41     1240.73     87.25 o 
  -4  10   8      468.94      429.67     40.29 o 
  -3  10   8      648.64      630.25     18.33 o 
  -2  10   8      806.07      811.77     24.23 o 
  -1  10   8     2146.41     2116.18     30.07 o 
   0  10   8        5.14       15.44      9.85 o 
   1  10   8     2498.74     2451.56     43.06 o 
   2  10   8     5053.10     5031.37     70.53 o 
   3  10   8      729.81      709.23     25.63 o 
   4  10   8       26.37       29.86      9.80 o 
   5  10   8     1515.10     1607.29     58.06 o 
   6  10   8      420.98      484.27     81.75 o 
   7  10   8      209.98      211.82     56.73 o 
   8  10   8      931.63      939.78     63.91 o 
  -9  11   8        0.27       47.61     33.91 o 
  -8  11   8      360.56      278.74     99.23 o 
  -7  11   8      164.24      158.92     74.60 o 
  -6  11   8       10.80       16.09     30.56 o 
  -5  11   8        1.74        0.00     35.31 o 
  -4  11   8      212.45      249.56     49.79 o 
  -3  11   8       76.46       70.95     20.78 o 
  -2  11   8        6.88       16.34      8.99 o 
  -1  11   8       32.95       30.00      9.55 o 
   0  11   8      131.62      100.76     14.14 o 
   1  11   8      232.62      270.84     35.15 o 
   2  11   8      202.56      244.40     35.31 o 
   3  11   8      620.23      582.69     26.24 o 
   4  11   8     1241.15     1183.16     43.65 o 
   5  11   8       54.65       36.50     22.62 o 
   6  11   8      145.51      144.12     37.70 o 
   7  11   8      448.31      400.02     83.99 o 
   8  11   8       65.94       46.60     23.07 o 
  -9  12   8      491.86      348.64    207.28 o 
  -8  12   8       23.17       16.76     27.69 o 
  -7  12   8      583.06      551.37    178.07 o 
  -6  12   8     1147.85     1064.32    102.96 o 
  -5  12   8      655.43      633.62     60.12 o 
  -4  12   8      780.45      777.14     35.66 o 
  -3  12   8        0.03       29.02     15.76 o 
  -2  12   8       90.87       84.99     17.42 o 
  -1  12   8      549.36      540.04     27.34 o 
   0  12   8     2134.08     2085.14     58.79 o 
   1  12   8     1666.49     1609.02     39.46 o 
   2  12   8     1018.75     1068.77     32.03 o 
   3  12   8     5377.50     5085.96     85.14 o 
   4  12   8       53.78       42.65     18.20 o 
   5  12   8     1385.21     1346.22     67.26 o 
   6  12   8      726.21      907.84    101.63 o 
   7  12   8      122.09       94.10     35.74 o 
   8  12   8     1343.42     1488.00     88.14 o 
  -8  13   8      234.85      239.53     69.62 o 
  -7  13   8     1051.98     1165.86    166.85 o 
  -6  13   8     1886.05     1868.00    119.41 o 
  -5  13   8      103.55      122.43     55.23 o 
  -4  13   8     2415.26     2413.15    154.67 o 
  -3  13   8     4973.36     5009.17    103.63 o 
  -2  13   8        8.25        1.34     19.06 o 
  -1  13   8     3949.12     3786.14     81.96 o 
   0  13   8     8364.43     8589.98    119.74 o 
   1  13   8      467.92      523.81     40.79 o 
   2  13   8     2632.94     2796.28     55.38 o 
   3  13   8     1143.07     1134.07     29.85 o 
   4  13   8       48.69       68.66     21.78 o 
   5  13   8      744.51      728.85    130.43 o 
   6  13   8        2.94       30.29     26.64 o 
   7  13   8       49.05       30.11     40.19 o 
  -8  14   8       87.19       29.19     30.20 o 
  -7  14   8       40.81       47.97     30.04 o 
  -6  14   8      201.43      154.86     49.75 o 
  -5  14   8       69.82       53.06     49.39 o 
  -4  14   8       58.72       78.95     31.87 o 
  -3  14   8     2077.46     1886.02     68.98 o 
  -2  14   8       65.30       58.49     20.97 o 
  -1  14   8      123.12      148.41     34.79 o 
   0  14   8       15.93       28.19     14.20 o 
   1  14   8      978.52      999.47     88.21 o 
   2  14   8     1213.65     1303.60     50.31 o 
   3  14   8      527.04      509.94     82.16 o 
   4  14   8     1446.30     1419.28     59.70 o 
   5  14   8     1620.41     1634.04     67.84 o 
   6  14   8      276.12      267.66     71.21 o 
   7  14   8      544.32      401.01    123.35 o 
  -7  15   8      583.26      437.81    149.56 o 
  -6  15   8       17.98       10.55     53.45 o 
  -5  15   8      198.42      168.18     75.23 o 
  -4  15   8       25.07       49.29     34.56 o 
  -3  15   8        9.64       22.96     24.04 o 
  -2  15   8        0.62       29.13     19.33 o 
  -1  15   8       26.63       19.44     23.11 o 
   0  15   8      542.02      598.67     50.13 o 
   1  15   8      158.08      157.05     37.30 o 
   2  15   8        0.67       27.14     16.62 o 
   3  15   8      679.98      727.52    122.72 o 
   4  15   8      988.90     1022.00     55.37 o 
   5  15   8       60.63       52.31     24.93 o 
   6  15   8      171.69      160.13     49.18 o 
   7  15   8     1160.03     1234.79     90.05 o 
  -7  16   8      272.27      237.13    100.91 o 
  -6  16   8      519.45      453.15    144.41 o 
  -5  16   8      289.41      258.39    124.58 o 
  -4  16   8      796.89      619.04    182.48 o 
  -3  16   8        3.72       32.78     17.91 o 
  -2  16   8      616.48      662.89     51.57 o 
  -1  16   8        9.80       24.60     21.25 o 
   0  16   8      282.85      254.97     45.55 o 
   1  16   8      344.01      368.24     71.28 o 
   2  16   8       16.99       37.46     20.15 o 
   3  16   8      349.87      310.87     70.22 o 
   4  16   8       61.27       38.89     26.16 o 
   5  16   8      329.71      304.89     75.71 o 
   6  16   8      313.80      208.64     58.20 o 
  -6  17   8     1424.76     1346.28    212.33 o 
  -5  17   8      115.10       86.48     43.33 o 
  -4  17   8     2125.66     2053.44    242.53 o 
  -3  17   8     4322.74     4206.33    121.32 o 
  -2  17   8       42.97       35.38     26.77 o 
  -1  17   8     4464.59     4344.02    148.40 o 
   0  17   8     2465.25     2443.65    135.56 o 
   1  17   8      650.87      626.69    104.98 o 
   2  17   8     1961.27     2106.20     82.00 o 
   3  17   8      850.48      730.91     87.56 o 
   4  17   8       34.29       21.05     22.31 o 
   5  17   8     1346.34     1422.07     92.76 o 
   6  17   8       14.49        8.08     24.14 o 
  -6  18   8      517.71      422.64    259.49 o 
  -5  18   8      555.36      444.03    148.52 o 
  -4  18   8       32.67       40.28     33.60 o 
  -3  18   8      690.34      502.85    159.89 o 
  -2  18   8      649.64      655.54     61.38 o 
  -1  18   8     1333.49     1310.16     63.37 o 
   0  18   8       32.58       21.98     23.62 o 
   1  18   8     1375.65     1485.45     74.53 o 
   2  18   8     1773.22     1925.89     95.65 o 
   3  18   8      493.09      415.30    116.68 o 
   4  18   8       52.27       67.77     36.50 o 
   5  18   8     2339.74     2394.58    126.66 o 
  -4  19   8      656.42      620.43     92.07 o 
  -3  19   8      132.81      125.59     34.95 o 
  -2  19   8       16.41        0.00     37.73 o 
  -1  19   8      853.66      668.56    165.46 o 
   0  19   8      124.82       72.97     44.33 o 
   1  19   8      253.43      236.01     55.11 o 
   2  19   8      310.05      240.44     70.61 o 
   3  19   8      775.59      819.94    102.70 o 
   4  19   8      739.16      664.39    346.17 o 
  -3  20   8      196.12      143.55     89.04 o 
  -2  20   8     2451.50     2535.16    153.96 o 
  -1  20   8      211.77      215.01     84.78 o 
   0  20   8      538.32      650.18    199.64 o 
   1  20   8      716.05      751.38     52.64 o 
   2  20   8        8.07       33.74     26.48 o 
   3  20   8      661.93      490.38    197.73 o 
  -1  21   8     1311.97     1166.32     69.70 o 
   0  21   8     1136.31     1143.12    119.92 o 
   1  21   8       74.10       67.56     22.85 o 
   2  21   8     1578.24     1936.48    123.68 o 
 -10   1   9     1259.73     1031.22    136.43 o 
  -9   1   9      518.94      499.37     42.01 o 
  -8   1   9       61.14       53.49     25.01 o 
  -7   1   9     2315.31     2346.39     68.08 o 
  -6   1   9     1153.82     1168.40     40.57 o 
  -5   1   9      724.00      716.29     22.94 o 
  -4   1   9      211.37      204.92     12.32 o 
  -3   1   9      179.67      185.49     15.97 o 
  -2   1   9      146.32      162.44     10.08 o 
  -1   1   9      404.53      436.38     12.96 o 
   0   1   9       51.77       70.49     12.03 o 
   1   1   9      994.56      908.95     22.29 o 
   2   1   9     2448.41     2398.33     51.06 o 
   3   1   9     1314.15     1267.31     38.78 o 
   4   1   9     2169.02     2229.95     57.87 o 
   5   1   9     1482.27     1518.38     44.48 o 
   6   1   9       36.33       60.26     17.48 o 
   7   1   9     2572.88     2579.57     77.18 o 
   8   1   9     1064.30     1053.69     44.26 o 
   9   1   9       16.52       26.87     22.77 o 
 -10   2   9        1.23       17.97     19.87 o 
  -9   2   9      159.46      146.08     69.06 o 
  -8   2   9     1097.14     1030.47    109.37 o 
  -7   2   9     4904.36     4983.75    129.05 o 
  -6   2   9      627.92      597.77     27.72 o 
  -5   2   9     1341.92     1309.38     36.52 o 
  -4   2   9    13090.77    13640.53    171.75 o 
  -3   2   9      643.76      657.94     12.71 o 
  -2   2   9     8818.23     8791.64    107.46 o 
  -1   2   9    10665.29    10469.11    127.00 o 
   0   2   9      407.68      454.05     19.07 o 
   1   2   9    12218.61    12008.03    182.45 o 
   2   2   9    10907.44    10484.10    131.90 o 
   3   2   9        0.46       12.87     13.34 o 
   4   2   9     3572.65     3508.54     77.37 o 
   5   2   9     1445.33     1480.05     37.02 o 
   6   2   9      509.21      432.35     36.15 o 
   7   2   9       11.83       22.94     19.11 o 
   8   2   9        3.80       23.87     16.66 o 
   9   2   9       10.97       28.66     15.94 o 
 -10   3   9     1467.36     1671.47    142.49 o 
  -9   3   9      267.84      250.73    135.75 o 
  -8   3   9      452.89      350.89     94.32 o 
  -7   3   9     2558.73     2709.69    148.16 o 
  -6   3   9      844.45      888.06     61.93 o 
  -5   3   9     1315.29     1285.37     58.25 o 
  -4   3   9     2044.15     2058.64     47.62 o 
  -3   3   9        1.69        4.01      5.84 o 
  -2   3   9      278.66      324.31     58.69 o 
  -1   3   9      778.04      706.50     34.34 o 
   0   3   9        0.39        4.30      4.93 o 
   1   3   9      727.22      623.08     36.86 o 
   2   3   9     1794.84     1673.98     38.85 o 
   3   3   9       11.95       24.36     13.35 o 
   4   3   9     2642.92     2687.40    102.23 o 
   5   3   9     1262.98     1295.44     74.29 o 
   6   3   9       83.24       93.72     19.08 o 
   7   3   9     3386.09     3436.05     91.24 o 
   8   3   9     1509.85     1545.55     98.31 o 
   9   3   9      207.09      108.66     42.34 o 
 -10   4   9       10.60       21.90     26.61 o 
  -9   4   9        6.85       35.59     30.77 o 
  -8   4   9      190.06      155.51     68.83 o 
  -7   4   9        1.98       11.21     19.47 o 
  -6   4   9      125.02      141.17     32.73 o 
  -5   4   9       55.65       27.25     12.14 o 
  -4   4   9       40.27       36.01      8.77 o 
  -3   4   9        4.39        8.97     13.14 o 
  -2   4   9     1341.41     1209.29     63.28 o 
  -1   4   9     2084.68     1942.17     49.45 o 
   0   4   9        0.63        2.96      3.60 o 
   1   4   9      992.55     1024.11     41.51 o 
   2   4   9      398.18      377.24     24.90 o 
   3   4   9      712.71      678.65     69.72 o 
   4   4   9      226.75      204.57     41.13 o 
   5   4   9       13.89       15.60     16.73 o 
   6   4   9      122.23      121.06     28.92 o 
   7   4   9       15.26       27.74     21.12 o 
   8   4   9       34.37       34.47     17.45 o 
   9   4   9       47.03       26.22     23.94 o 
 -10   5   9      477.63      304.52    205.82 o 
  -9   5   9      260.93      253.09    133.73 o 
  -8   5   9      322.24      287.22    127.44 o 
  -7   5   9      762.54      746.80     55.02 o 
  -6   5   9        5.47        2.95     10.30 o 
  -5   5   9      987.00     1059.72     37.13 o 
  -4   5   9      567.01      573.42     21.04 o 
  -3   5   9       93.82       89.50     23.53 o 
  -2   5   9       86.00      112.91     23.55 o 
  -1   5   9      239.50      247.92     50.91 o 
   0   5   9      469.05      447.08     14.11 o 
   1   5   9      221.35      219.14     17.93 o 
   2   5   9      151.90      170.68     15.74 o 
   3   5   9       23.68       42.53     14.67 o 
   4   5   9      777.44      767.33     36.77 o 
   5   5   9      329.11      342.71     64.03 o 
   6   5   9      177.03      168.84     33.02 o 
   7   5   9     1281.25     1270.51     44.80 o 
   8   5   9      697.08      735.08     93.07 o 
   9   5   9      205.31      153.79     50.46 o 
 -10   6   9        0.56       36.83     33.69 o 
  -9   6   9      222.40      208.74     74.33 o 
  -8   6   9      405.17      393.22    157.20 o 
  -7   6   9     2906.01     3129.99    135.58 o 
  -6   6   9     1895.15     1737.21     47.93 o 
  -5   6   9     2448.38     2493.92     61.76 o 
  -4   6   9     8047.59     8153.02    168.16 o 
  -3   6   9      371.23      392.96     36.09 o 
  -2   6   9     7142.79     6851.21    103.27 o 
  -1   6   9    16736.52    16797.62    209.59 o 
   0   6   9       86.94       99.68     17.95 o 
   1   6   9     6472.70     6389.03     90.53 o 
   2   6   9    12217.65    12245.75    183.53 o 
   3   6   9      567.09      567.86     26.58 o 
   4   6   9     1384.13     1388.76     44.60 o 
   5   6   9     1485.01     1439.81     40.14 o 
   6   6   9      107.56       94.66     23.12 o 
   7   6   9        8.95       15.18     19.29 o 
   8   6   9       27.48       36.39     18.74 o 
   9   6   9        7.23       14.24     21.76 o 
 -10   7   9     2491.21     2558.40    124.19 o 
  -9   7   9      876.75      972.61    148.44 o 
  -8   7   9      978.29     1128.21    103.24 o 
  -7   7   9     2839.50     2945.46    263.92 o 
  -6   7   9      902.32      857.57     34.32 o 
  -5   7   9      850.74      756.75     62.87 o 
  -4   7   9     3594.70     3509.77     78.66 o 
  -3   7   9     2230.85     2204.48     66.87 o 
  -2   7   9      651.15      594.26     31.88 o 
  -1   7   9      569.78      506.24     33.47 o 
   0   7   9      820.72      883.50     17.13 o 
   1   7   9     4640.15     4820.98     66.56 o 
   2   7   9     5410.60     5243.92     82.28 o 
   3   7   9      704.64      705.79     50.02 o 
   4   7   9     5436.39     5663.22     93.30 o 
   5   7   9     2344.76     2462.78     56.78 o 
   6   7   9        2.88        9.98     18.44 o 
   7   7   9     3540.50     3681.38     90.07 o 
   8   7   9     4759.72     4993.61    132.32 o 
   9   7   9       19.69       42.84     41.98 o 
  -9   8   9       86.58       61.87     50.53 o 
  -8   8   9      579.45      569.00    135.47 o 
  -7   8   9      527.62      395.30    111.08 o 
  -6   8   9       35.22       35.40     13.28 o 
  -5   8   9     2491.39     2393.80     65.21 o 
  -4   8   9     1693.99     1697.95     49.37 o 
  -3   8   9      134.81      150.02     26.40 o 
  -2   8   9     5205.27     5249.97    121.65 o 
  -1   8   9     5636.47     5476.65    108.72 o 
   0   8   9     2523.69     2443.66     32.72 o 
   1   8   9     2517.40     2392.75     46.41 o 
   2   8   9     2403.26     2423.65     73.30 o 
   3   8   9      773.37      721.82     23.52 o 
   4   8   9      173.47      148.71     28.06 o 
   5   8   9      309.45      306.93     58.29 o 
   6   8   9      368.33      352.94     95.90 o 
   7   8   9        1.66        0.14     30.22 o 
   8   8   9       40.30       68.27     24.91 o 
  -9   9   9       28.06       24.70     33.12 o 
  -8   9   9      114.31      108.21     51.56 o 
  -7   9   9      124.94       57.68     30.77 o 
  -6   9   9       74.02       26.21     40.03 o 
  -5   9   9      525.88      468.83    114.72 o 
  -4   9   9        0.29       16.16     27.82 o 
  -3   9   9     1579.18     1435.91     47.99 o 
  -2   9   9      952.17      889.43     94.02 o 
  -1   9   9       29.88       49.99     18.00 o 
   0   9   9     2524.68     2496.15     52.19 o 
   1   9   9      893.28      927.04     49.59 o 
   2   9   9      391.70      376.18     47.26 o 
   3   9   9      183.37      202.26     27.33 o 
   4   9   9      259.38      259.93     50.80 o 
   5   9   9      293.16      348.70     35.13 o 
   6   9   9      316.25      289.36     89.45 o 
   7   9   9      144.58      154.34     37.73 o 
   8   9   9        3.82       29.54     25.45 o 
  -9  10   9       19.50       38.06     39.30 o 
  -8  10   9      224.68      131.43     57.29 o 
  -7  10   9      636.06      763.75    109.48 o 
  -6  10   9      199.55      221.24     77.36 o 
  -5  10   9      699.47      653.30     40.16 o 
  -4  10   9     4258.55     4316.13    127.78 o 
  -3  10   9       97.35       94.28     29.54 o 
  -2  10   9     6279.42     6197.43    128.16 o 
  -1  10   9     8877.34     8632.12    142.41 o 
   0  10   9       18.67       25.57      9.85 o 
   1  10   9     9701.58     9669.47    135.00 o 
   2  10   9     3329.96     3164.80     52.61 o 
   3  10   9       45.74       28.81     19.59 o 
   4  10   9      579.91      532.44     28.64 o 
   5  10   9       70.64       62.83     22.97 o 
   6  10   9       56.15       59.59     22.62 o 
   7  10   9        7.87       10.21     17.75 o 
   8  10   9      325.64      285.23     84.91 o 
  -9  11   9      422.73      299.35    225.13 o 
  -8  11   9      167.46      138.60     71.11 o 
  -7  11   9     2520.50     2593.60    133.58 o 
  -6  11   9     1088.52     1236.20     64.62 o 
  -5  11   9     1161.35     1320.32    126.49 o 
  -4  11   9     1137.59     1076.95     41.49 o 
  -3  11   9      958.65      957.71    106.44 o 
  -2  11   9       49.14       55.44     21.08 o 
  -1  11   9       25.89       22.28     15.79 o 
   0  11   9       42.38       34.37     20.40 o 
   1  11   9      389.16      406.51     42.55 o 
   2  11   9     4195.47     4270.07     69.41 o 
   3  11   9      180.77      199.37     31.67 o 
   4  11   9     3765.57     3766.88     68.22 o 
   5  11   9     1994.68     2025.24     84.30 o 
   6  11   9       71.08       65.09     23.98 o 
   7  11   9     3314.26     3619.27     89.45 o 
   8  11   9     1848.75     2190.45     98.47 o 
  -8  12   9     1213.41     1192.46    219.40 o 
  -7  12   9      850.72      803.78     68.36 o 
  -6  12   9        0.23       25.54     24.04 o 
  -5  12   9      672.78      733.37    117.90 o 
  -4  12   9     1005.30     1032.06    104.74 o 
  -3  12   9       40.58       10.57     24.94 o 
  -2  12   9     2725.35     2656.63     69.25 o 
  -1  12   9     2768.93     2787.42    140.51 o 
   0  12   9      188.15      162.74     23.42 o 
   1  12   9     2145.00     2095.76    107.22 o 
   2  12   9     1030.03     1068.69     39.82 o 
   3  12   9      770.90      741.56     40.99 o 
   4  12   9      585.12      541.28     67.35 o 
   5  12   9      342.04      358.16     87.49 o 
   6  12   9      219.27      177.98     56.81 o 
   7  12   9      132.69      113.09     33.49 o 
  -8  13   9      292.66      236.89    100.32 o 
  -7  13   9        1.96       13.26     33.37 o 
  -6  13   9       36.41       66.77     32.59 o 
  -5  13   9      225.21      248.26     64.39 o 
  -4  13   9      318.07      378.45     93.35 o 
  -3  13   9      818.82      816.49     59.06 o 
  -2  13   9      171.34      153.44     30.09 o 
  -1  13   9        9.02       18.24     16.61 o 
   0  13   9      695.43      691.71     40.38 o 
   1  13   9       28.97       37.98     11.31 o 
   2  13   9      279.06      233.54     36.73 o 
   3  13   9       84.93       85.65     16.99 o 
   4  13   9      207.82      213.32     40.17 o 
   5  13   9      111.88       67.95     27.82 o 
   6  13   9     1546.66     1551.68    105.13 o 
   7  13   9       17.55       40.44     53.05 o 
  -8  14   9       95.77       33.68     35.75 o 
  -7  14   9      498.53      459.37    123.90 o 
  -6  14   9      895.59      793.99     96.62 o 
  -5  14   9      237.95      190.99     73.08 o 
  -4  14   9     3189.35     3185.03    254.89 o 
  -3  14   9      411.25      397.63    105.47 o 
  -2  14   9     1302.62     1288.34     55.98 o 
  -1  14   9     1055.48     1018.58     48.43 o 
   0  14   9        9.28        0.00     23.00 o 
   1  14   9     3556.19     3719.26     99.17 o 
   2  14   9     1603.71     1502.52     82.26 o 
   3  14   9      111.97       79.96     19.09 o 
   4  14   9     1085.22     1063.16     40.31 o 
   5  14   9        0.45       32.74     17.23 o 
   6  14   9      565.85      535.61     53.33 o 
   7  14   9      288.84      145.30    109.59 o 
  -7  15   9     1641.44     1776.61    108.78 o 
  -6  15   9      142.75      100.62     59.27 o 
  -5  15   9      862.88      898.65     75.07 o 
  -4  15   9      837.43      800.16     73.30 o 
  -3  15   9        0.23       19.33     48.96 o 
  -2  15   9       98.42       84.75     33.64 o 
  -1  15   9        0.50       23.63     21.29 o 
   0  15   9       80.38       65.63     26.97 o 
   1  15   9      355.27      308.82     58.93 o 
   2  15   9      377.50      384.34     36.99 o 
   3  15   9      164.87      156.90     29.95 o 
   4  15   9      645.00      706.42     65.41 o 
   5  15   9      726.74      701.82     67.66 o 
   6  15   9       81.19       96.87     27.84 o 
  -7  16   9     1101.02     1212.56    122.05 o 
  -6  16   9      592.18      488.72    163.25 o 
  -5  16   9      894.14      899.82    119.47 o 
  -4  16   9     2425.14     2510.10    196.55 o 
  -3  16   9      142.11      168.87     68.05 o 
  -2  16   9     1509.33     1511.87     53.88 o 
  -1  16   9     1519.54     1593.53     67.44 o 
   0  16   9       19.45       40.95     19.03 o 
   1  16   9     1356.91     1333.49     58.05 o 
   2  16   9     2049.74     2152.88     97.40 o 
   3  16   9      343.57      320.14     95.81 o 
   4  16   9     1053.87     1056.86     80.60 o 
   5  16   9      254.11      205.97     83.51 o 
   6  16   9        4.16        8.53     35.37 o 
  -6  17   9      170.96      169.53     59.30 o 
  -5  17   9      653.30      660.79    166.18 o 
  -4  17   9      303.56      185.10     49.72 o 
  -3  17   9     1482.34     1269.35     90.66 o 
  -2  17   9      322.39      336.48     86.47 o 
  -1  17   9      153.58      162.22     48.00 o 
   0  17   9     2069.89     2209.93     84.91 o 
   1  17   9     1825.55     2003.17     65.61 o 
   2  17   9       17.78       29.60     19.04 o 
   3  17   9      164.07      141.28     40.90 o 
   4  17   9        7.00       48.55     35.25 o 
   5  17   9        1.90       38.85     40.42 o 
  -5  18   9       76.28        8.62     44.05 o 
  -4  18   9      386.90      335.11    126.82 o 
  -3  18   9      530.59      375.63    132.86 o 
  -2  18   9      100.82      122.20     38.61 o 
  -1  18   9      377.94      400.81     87.21 o 
   0  18   9      123.70      111.51     35.28 o 
   1  18   9      687.42      743.40     80.50 o 
   2  18   9      216.83      184.41     58.76 o 
   3  18   9      543.52      515.75    114.17 o 
   4  18   9      773.59      756.22     83.05 o 
  -4  19   9      361.99      236.86    122.41 o 
  -3  19   9        7.39        7.19     41.56 o 
  -2  19   9       28.43       12.79     32.34 o 
  -1  19   9       76.62       53.70     39.48 o 
   0  19   9      289.27      301.08     59.03 o 
   1  19   9        3.97       31.89     27.19 o 
   2  19   9     1390.06     1463.74     97.19 o 
   3  19   9      302.61      232.60     70.05 o 
   4  19   9      683.58      557.38    151.02 o 
  -3  20   9       44.79       75.01     53.11 o 
  -2  20   9     1553.55     1694.72    106.76 o 
  -1  20   9     2767.53     2688.62    269.65 o 
   0  20   9       52.72       88.39     32.25 o 
   1  20   9     1252.87     1312.04     74.74 o 
   2  20   9     1234.90      990.27    122.61 o 
   3  20   9      132.00      103.41     60.30 o 
   0  21   9      864.59      544.69    340.33 o 
   1  21   9      729.81      568.84    123.01 o 
  -7   0  10     3604.51     3470.83    115.88 o 
  -6   0  10      551.67      563.65     30.99 o 
  -5   0  10     4431.62     4453.71    110.66 o 
  -4   0  10     5555.49     5268.11    133.41 o 
  -3   0  10     1721.94     1802.18     37.61 o 
  -2   0  10     1712.37     1705.95     43.54 o 
  -1   0  10      615.49      674.07     17.90 o 
   0   0  10      108.12      141.76     32.04 o 
   1   0  10     5786.63     5553.70    144.62 o 
   2   0  10     6063.80     5907.09    212.22 o 
   3   0  10     2012.08     1885.24     62.54 o 
   4   0  10     1252.16     1217.86     51.47 o 
   5   0  10      424.26      447.08    101.38 o 
   6   0  10     2789.39     2662.98     92.45 o 
   7   0  10     5240.21     5576.76    140.41 o 
   8   0  10      199.43      167.31     59.60 o 
   9   0  10      290.64      185.61    107.91 o 
  -8   1  10      753.48      648.56     68.83 o 
  -7   1  10      379.09      334.83    133.96 o 
  -6   1  10      265.93      193.72     30.49 o 
  -5   1  10     2813.91     2795.03     48.52 o 
  -4   1  10       24.65       34.50      8.50 o 
  -3   1  10     7813.75     8000.45     77.97 o 
  -2   1  10     7785.81     7996.07     97.52 o 
  -1   1  10     4930.74     5157.55     67.35 o 
   0   1  10     4053.32     4020.69     72.14 o 
   1   1  10    11940.30    11964.55    258.35 o 
   2   1  10      110.39      128.81     29.03 o 
   3   1  10     4784.30     4628.44    146.70 o 
   4   1  10      919.12      871.72     43.03 o 
   5   1  10      435.31      404.70     44.76 o 
   6   1  10      429.98      467.84     80.56 o 
   7   1  10       67.68       65.06     20.14 o 
   8   1  10       25.99       32.25     19.63 o 
   9   1  10       17.00       23.70     24.36 o 
  -9   2  10        1.09       26.05     21.22 o 
  -8   2  10       40.81       30.09     26.50 o 
  -7   2  10        1.34       14.95     11.99 o 
  -6   2  10        0.51        0.00      8.01 o 
  -5   2  10       18.95       17.59     11.71 o 
  -4   2  10      651.96      703.67     24.76 o 
  -3   2  10        0.15        4.49      4.54 o 
  -2   2  10     1415.16     1539.78     29.99 o 
  -1   2  10      178.06      193.64     16.38 o 
   0   2  10      191.05      196.69     16.88 o 
   1   2  10      682.47      715.46     17.49 o 
   2   2  10        2.87       22.39      8.72 o 
   3   2  10       30.13       17.88     11.80 o 
   4   2  10      166.11      156.66     26.72 o 
   5   2  10      451.85      373.75     39.69 o 
   6   2  10       63.51       68.10     18.73 o 
   7   2  10        3.18       14.56     18.74 o 
   8   2  10       82.77       50.32     30.70 o 
   9   2  10        7.66       25.11     17.28 o 
 -10   3  10       38.59       41.66     35.48 o 
  -9   3  10       56.43       54.12     35.59 o 
  -8   3  10      112.06      153.94     47.95 o 
  -7   3  10       20.41        0.00     23.01 o 
  -6   3  10       50.68       47.21     13.65 o 
  -5   3  10     2452.79     2545.19     54.87 o 
  -4   3  10      180.18      177.17     11.67 o 
  -3   3  10     1393.18     1470.04     22.07 o 
  -2   3  10     6090.20     5780.11     98.60 o 
  -1   3  10     3594.67     3652.19     45.19 o 
   0   3  10     1908.57     1810.40     28.48 o 
   1   3  10     2120.45     2092.03     46.77 o 
   2   3  10     1119.67     1114.85     45.33 o 
   3   3  10        9.83       13.23     10.96 o 
   4   3  10       46.99       33.01     20.05 o 
   5   3  10      202.97      210.46     30.80 o 
   6   3  10      769.13      753.84     43.59 o 
   7   3  10        1.91       22.08     19.96 o 
   8   3  10       14.25       13.76     18.79 o 
   9   3  10       36.71       25.59     27.94 o 
 -10   4  10      457.28      231.42    202.56 o 
  -9   4  10      266.32      288.57    123.51 o 
  -8   4  10     3766.89     4261.99    148.66 o 
  -7   4  10     1191.64     1294.64     69.67 o 
  -6   4  10     3250.38     3312.96    114.73 o 
  -5   4  10     7278.07     7425.87    137.56 o 
  -4   4  10        8.33       15.93     10.94 o 
  -3   4  10      752.34      654.40     39.20 o 
  -2   4  10     1853.39     1824.59     50.27 o 
  -1   4  10       78.36       79.95     30.59 o 
   0   4  10        1.42        9.42      6.64 o 
   1   4  10     1083.09     1142.10     30.16 o 
   2   4  10     1379.06     1427.38     51.83 o 
   3   4  10     1530.53     1570.94     39.04 o 
   4   4  10     1502.97     1531.77     35.53 o 
   5   4  10       63.66       60.66     14.70 o 
   6   4  10     3600.53     3802.63    141.41 o 
   7   4  10     5982.06     6160.71    106.14 o 
   8   4  10        0.89        0.00     25.34 o 
   9   4  10     2115.50     2127.84     81.38 o 
 -10   5  10       25.67       15.94     36.04 o 
  -9   5  10      177.32      120.37     53.45 o 
  -8   5  10      803.16      920.06     70.63 o 
  -7   5  10      184.68      197.22     56.35 o 
  -6   5  10       67.04       82.23     29.51 o 
  -5   5  10     1278.73     1296.16     52.32 o 
  -4   5  10     1121.16     1091.70     43.43 o 
  -3   5  10     3276.32     3280.80     74.04 o 
  -2   5  10     8412.95     8441.36    141.35 o 
  -1   5  10      226.38      312.98     50.73 o 
   0   5  10     3876.45     3768.29     50.91 o 
   1   5  10     6099.33     5975.48     97.27 o 
   2   5  10      718.91      738.47     24.09 o 
   3   5  10      519.94      480.90     26.85 o 
   4   5  10     3208.38     3180.50     66.00 o 
   5   5  10      406.07      405.77     64.57 o 
   6   5  10      205.22      197.44     39.94 o 
   7   5  10      229.61      211.40     70.98 o 
   8   5  10      191.18      134.37     54.50 o 
   9   5  10      255.46      180.78    163.71 o 
  -9   6  10       30.65        9.10     28.63 o 
  -8   6  10      310.20      311.25    199.08 o 
  -7   6  10        2.51       11.60     20.39 o 
  -6   6  10      259.66      205.64     57.41 o 
  -5   6  10      843.56      841.07     42.90 o 
  -4   6  10      108.62      187.48     32.88 o 
  -3   6  10      787.69      774.61     36.48 o 
  -2   6  10        7.51       16.83     21.94 o 
  -1   6  10      630.78      613.10     40.48 o 
   0   6  10     1103.28     1055.00     20.46 o 
   1   6  10      153.16      159.88     19.10 o 
   2   6  10      177.69      161.35     18.43 o 
   3   6  10      102.06      132.77     32.22 o 
   4   6  10     1164.77     1180.03     35.80 o 
   5   6  10       29.86       60.20     15.72 o 
   6   6  10     1158.87     1126.69     49.12 o 
   7   6  10     1312.80     1381.47     58.09 o 
   8   6  10      258.82      220.29     82.49 o 
  -9   7  10       46.73       41.21     50.98 o 
  -8   7  10       21.97        9.06     27.40 o 
  -7   7  10      283.98      217.14     71.38 o 
  -6   7  10       10.89       21.27     20.01 o 
  -5   7  10      580.39      558.31     29.31 o 
  -4   7  10      660.08      701.30     38.49 o 
  -3   7  10      776.73      736.53     59.32 o 
  -2   7  10      722.36      681.00     37.44 o 
  -1   7  10      392.52      408.42     64.97 o 
   0   7  10     1195.02     1171.54     16.94 o 
   1   7  10     2406.96     2547.69     37.65 o 
   2   7  10      185.64      190.10     19.15 o 
   3   7  10     1505.08     1590.78     51.59 o 
   4   7  10      158.79      151.08     29.46 o 
   5   7  10      615.35      618.22     31.80 o 
   6   7  10      642.40      673.70     48.87 o 
   7   7  10        6.43       23.43     21.81 o 
   8   7  10       66.37       58.36     28.05 o 
  -9   8  10      126.52       81.63     46.82 o 
  -8   8  10     2011.04     2063.01    112.62 o 
  -7   8  10      643.58      671.32     73.97 o 
  -6   8  10      750.11      813.82     47.00 o 
  -5   8  10     5420.06     5632.17    152.53 o 
  -4   8  10      612.07      571.76     45.57 o 
  -3   8  10      895.35      895.63     46.82 o 
  -2   8  10     2595.70     2458.65     57.26 o 
  -1   8  10       28.25       25.06     18.10 o 
   0   8  10       69.17       54.55     10.28 o 
   1   8  10      245.37      296.17     20.37 o 
   2   8  10      155.62      142.57     27.81 o 
   3   8  10      824.89      784.44     30.27 o 
   4   8  10     1147.46     1310.95     37.70 o 
   5   8  10      160.73      165.02     35.27 o 
   6   8  10     1631.06     1666.47     87.56 o 
   7   8  10     3453.20     3731.66     83.75 o 
   8   8  10       54.21       29.01     28.12 o 
  -9   9  10      503.00      400.63    243.32 o 
  -8   9  10      757.57      566.54    144.14 o 
  -7   9  10       11.23       23.42     27.12 o 
  -6   9  10      478.49      426.65    149.11 o 
  -5   9  10     3253.27     3266.02    190.02 o 
  -4   9  10      199.75      171.16     36.35 o 
  -3   9  10     4759.90     4604.51     91.81 o 
  -2   9  10    11009.17    11484.76    237.67 o 
  -1   9  10       55.09       57.31     18.81 o 
   0   9  10     8983.80     8979.29    122.06 o 
   1   9  10    11062.56    11402.11    168.11 o 
   2   9  10     1014.21     1077.67     32.88 o 
   3   9  10     4547.14     4733.89     93.99 o 
   4   9  10     3989.69     4112.04     79.54 o 
   5   9  10       38.69       45.37     14.84 o 
   6   9  10      422.52      453.62     44.27 o 
   7   9  10      281.44      260.17     84.84 o 
   8   9  10       96.35       69.17     45.56 o 
  -9  10  10       22.09       48.65     28.19 o 
  -8  10  10     1680.40     1657.78    105.55 o 
  -7  10  10      570.11      563.45    176.65 o 
  -6  10  10        2.66       30.48     23.56 o 
  -5  10  10     1325.27     1351.26    129.24 o 
  -4  10  10     2870.60     2779.87     82.40 o 
  -3  10  10      107.90       82.67     31.31 o 
  -2  10  10      218.78      194.36     38.43 o 
  -1  10  10     1963.44     1995.71     61.87 o 
   0  10  10      416.67      435.28     17.03 o 
   1  10  10      171.83      194.49     24.88 o 
   2  10  10      932.81      951.25     39.76 o 
   3  10  10      588.93      610.64     94.47 o 
   4  10  10      555.89      593.70     38.55 o 
   5  10  10      100.94      120.59     28.72 o 
   6  10  10     1011.31     1110.89     46.29 o 
   7  10  10      958.52      945.92     50.54 o 
   8  10  10       72.27       85.22     79.61 o 
  -8  11  10       12.30       32.79     31.53 o 
  -7  11  10      207.59      205.62     79.58 o 
  -6  11  10      335.77      314.08     69.18 o 
  -5  11  10       40.70       38.87     38.19 o 
  -4  11  10      375.69      320.19     71.63 o 
  -3  11  10       24.45       46.47     16.73 o 
  -2  11  10       48.46       60.37     20.76 o 
  -1  11  10       46.24       55.45     18.81 o 
   0  11  10        6.66        5.78     14.33 o 
   1  11  10       18.33       38.50     15.72 o 
   2  11  10       55.74       59.36     13.08 o 
   3  11  10      569.52      591.22     30.55 o 
   4  11  10       15.79       15.39     13.66 o 
   5  11  10       87.98       52.07     25.94 o 
   6  11  10       71.39       77.56     29.85 o 
   7  11  10       57.82       56.11     26.31 o 
  -8  12  10      530.85      398.01    148.08 o 
  -7  12  10       15.90       18.43     35.18 o 
  -6  12  10      877.42      730.69    193.62 o 
  -5  12  10     1491.60     1179.09     91.06 o 
  -4  12  10       19.91       18.43     14.42 o 
  -3  12  10      770.62      740.99     47.17 o 
  -2  12  10       51.39       75.23     19.14 o 
  -1  12  10       78.92       62.56     19.85 o 
   0  12  10      148.97      159.16     28.24 o 
   1  12  10     1028.91     1153.46     85.06 o 
   2  12  10     2191.22     2324.46     84.36 o 
   3  12  10      199.38      178.19     32.91 o 
   4  12  10     1423.18     1447.04     64.55 o 
   5  12  10      636.67      477.01    104.25 o 
   6  12  10     1113.88     1255.14     71.98 o 
   7  12  10     2201.65     2228.11     61.74 o 
  -8  13  10      559.87      408.81    201.24 o 
  -7  13  10      391.57      257.21    109.30 o 
  -6  13  10       24.50       16.79     35.37 o 
  -5  13  10     1155.14     1221.62     74.96 o 
  -4  13  10      309.70      273.72     89.35 o 
  -3  13  10     1426.45     1349.52     52.08 o 
  -2  13  10     4106.75     4149.02    105.29 o 
  -1  13  10     1190.33     1216.61     49.73 o 
   0  13  10     1858.09     1839.36    100.66 o 
   1  13  10     4591.67     4966.88    106.54 o 
   2  13  10      258.48      318.77     46.81 o 
   3  13  10     1370.89     1518.84     68.77 o 
   4  13  10     1107.41     1136.50     63.39 o 
   5  13  10       62.21       54.59     27.22 o 
   6  13  10       14.58       23.26     18.20 o 
  -7  14  10      722.01      571.91    167.53 o 
  -6  14  10      301.95      179.30     62.48 o 
  -5  14  10      305.16      315.99     96.17 o 
  -4  14  10     1279.57     1438.17     89.77 o 
  -3  14  10      194.09      278.01     61.20 o 
  -2  14  10      113.87       80.83     28.03 o 
  -1  14  10      182.92      172.74     37.38 o 
   0  14  10       88.44      140.19     43.95 o 
   1  14  10      146.67      123.17     36.11 o 
   2  14  10      304.61      304.58     53.14 o 
   3  14  10      401.26      453.92     85.91 o 
   4  14  10      458.79      411.94    123.39 o 
   5  14  10      242.42      157.99     74.02 o 
   6  14  10      864.76      964.24     95.31 o 
  -7  15  10        4.77       30.81     24.85 o 
  -6  15  10      488.76      496.08    116.41 o 
  -5  15  10        3.22       41.90     29.63 o 
  -4  15  10      138.44      128.73     47.45 o 
  -3  15  10      242.05      214.35    141.70 o 
  -2  15  10        0.98       35.35     26.42 o 
  -1  15  10      556.45      660.26     55.49 o 
   0  15  10       21.33       29.77     19.95 o 
   1  15  10      262.74      253.55     51.52 o 
   2  15  10      231.94      188.86     40.81 o 
   3  15  10      731.70      674.61     57.56 o 
   4  15  10       34.47       42.90     37.08 o 
   5  15  10      103.06      121.47     40.55 o 
  -6  16  10      726.59      546.06    199.53 o 
  -5  16  10     1463.95     1420.65    108.35 o 
  -4  16  10      131.16       69.67     52.66 o 
  -3  16  10     1385.60     1363.31    109.09 o 
  -2  16  10      280.99      278.17     74.73 o 
  -1  16  10      213.94      168.02     65.41 o 
   0  16  10     1347.84     1311.41     55.37 o 
   1  16  10       22.09       23.50     27.91 o 
   2  16  10       79.83       54.97     30.80 o 
   3  16  10        2.27       14.19     26.90 o 
   4  16  10       33.91       37.07     27.93 o 
   5  16  10       47.05        0.00     31.77 o 
  -5  17  10     1784.39     1857.70    114.18 o 
  -4  17  10      167.75       92.56     34.08 o 
  -3  17  10     1374.78     1382.95     86.58 o 
  -2  17  10     4076.39     4224.62    395.86 o 
  -1  17  10      470.93      371.61     84.53 o 
   0  17  10     1506.78     1447.81     68.98 o 
   1  17  10     2881.65     3015.82    126.07 o 
   2  17  10       49.43       44.32     26.32 o 
   3  17  10      487.38      374.55     93.30 o 
   4  17  10      394.83      281.00    134.00 o 
  -4  18  10     1470.68     1384.18    143.22 o 
  -3  18  10       16.00       49.31     42.35 o 
  -2  18  10       32.65       29.64     26.50 o 
  -1  18  10      340.94      307.95     92.69 o 
   0  18  10      310.78      288.74    114.90 o 
   1  18  10      309.42      271.78     91.66 o 
   2  18  10       60.96       72.62     24.83 o 
   3  18  10      302.65      242.92     69.18 o 
   4  18  10      709.45      371.66    231.53 o 
  -3  19  10      668.95      427.04    215.31 o 
  -2  19  10      485.54      368.53    156.56 o 
  -1  19  10        0.41       46.04     44.97 o 
   0  19  10      345.58      243.04     73.83 o 
   1  19  10      105.09       71.37     35.38 o 
   2  19  10      417.25      254.14     90.14 o 
   3  19  10       87.10       45.69     32.55 o 
  -1  20  10      726.45      551.43    308.78 o 
   0  20  10     1067.33      460.93    361.78 o 
   1  20  10      541.07      417.13    196.57 o 
   2  20  10      968.00     1084.20     72.63 o 
  -8   1  11      604.05      441.50    176.62 o 
  -7   1  11       37.44       22.81     19.04 o 
  -6   1  11     4203.20     4248.88    135.47 o 
  -5   1  11     1349.15     1396.39     39.95 o 
  -4   1  11       16.07       23.52      9.49 o 
  -3   1  11     2657.50     2612.54     38.29 o 
  -2   1  11      479.80      491.10     18.88 o 
  -1   1  11       39.85       45.99     11.76 o 
   0   1  11      936.77      975.83     18.74 o 
   1   1  11        0.34        8.33     13.89 o 
   2   1  11      218.92      253.67     40.12 o 
   3   1  11     5046.44     4913.67     85.93 o 
   4   1  11      494.35      529.37     49.20 o 
   5   1  11       57.70       66.47     16.79 o 
   6   1  11     4885.39     4898.32    125.95 o 
   7   1  11     1110.15     1064.92     39.34 o 
   8   1  11      355.18      378.45     46.30 o 
  -8   2  11       31.04       22.23     51.65 o 
  -7   2  11      842.14      954.41     46.68 o 
  -6   2  11      149.01      166.06     37.61 o 
  -5   2  11     1915.59     1918.14     66.72 o 
  -4   2  11     1585.56     1627.64     43.73 o 
  -3   2  11     8963.42     9349.41    192.60 o 
  -2   2  11     1650.92     1725.46     39.45 o 
  -1   2  11     1880.37     1888.09     21.60 o 
   0   2  11    20752.76    20787.62    412.87 o 
   1   2  11     2864.65     2881.65     37.01 o 
   2   2  11     2412.94     2415.32     50.21 o 
   3   2  11     5093.29     5213.62    122.96 o 
   4   2  11     2896.17     2839.84     57.16 o 
   5   2  11      763.63      763.33     48.38 o 
   6   2  11     1000.75      992.24     49.27 o 
   7   2  11      139.95      135.61     36.37 o 
   8   2  11       19.66       31.93     17.21 o 
  -8   3  11     1655.82     1654.06     99.37 o 
  -7   3  11      498.61      379.57    118.38 o 
  -6   3  11     4181.29     4431.42    149.77 o 
  -5   3  11     1403.34     1476.39     48.50 o 
  -4   3  11       91.95      106.81     31.29 o 
  -3   3  11     3336.70     3259.90    160.93 o 
  -2   3  11       68.34       83.68     21.18 o 
  -1   3  11      135.45      140.31     12.88 o 
   0   3  11      238.91      236.55     16.09 o 
   1   3  11       25.63       23.89     11.27 o 
   2   3  11       80.40      104.76     22.34 o 
   3   3  11     1673.48     1667.86     47.71 o 
   4   3  11        8.47        7.28     12.71 o 
   5   3  11     1303.65     1286.68     38.20 o 
   6   3  11     4823.42     5128.34    131.10 o 
   7   3  11      145.66      133.29     41.58 o 
   8   3  11     1211.49     1158.17     68.72 o 
  -8   4  11       73.81       90.50     59.74 o 
  -7   4  11        1.25        0.00     25.55 o 
  -6   4  11       68.05       93.42     18.70 o 
  -5   4  11       44.29       44.87     18.95 o 
  -4   4  11        9.06        7.80     20.29 o 
  -3   4  11       14.97       28.78     16.69 o 
  -2   4  11      340.54      389.05     71.56 o 
  -1   4  11        2.57       33.67     12.37 o 
   0   4  11      471.71      498.13     17.35 o 
   1   4  11      112.68      107.13     15.51 o 
   2   4  11       35.16       47.49     12.54 o 
   3   4  11      336.63      347.22     25.24 o 
   4   4  11        4.09       23.56     12.96 o 
   5   4  11        1.01       21.93     12.87 o 
   6   4  11       93.32       77.64     26.40 o 
   7   4  11      101.59       62.68     26.76 o 
   8   4  11        9.20       25.15     15.25 o 
  -9   5  11      375.30      352.35    155.40 o 
  -8   5  11      134.85       96.90     46.49 o 
  -7   5  11      365.97      303.08    104.61 o 
  -6   5  11     1842.97     1911.64     77.49 o 
  -5   5  11      125.07      139.07     34.22 o 
  -4   5  11     1232.54     1210.96     77.56 o 
  -3   5  11     2231.26     2163.33     70.70 o 
  -2   5  11      121.12      135.48     33.91 o 
  -1   5  11      436.99      371.36     31.80 o 
   0   5  11      309.51      321.99     14.59 o 
   1   5  11       76.09       87.56     18.81 o 
   2   5  11        3.65       24.15     15.90 o 
   3   5  11       90.12       92.28     18.12 o 
   4   5  11        5.17        1.42     14.13 o 
   5   5  11        2.65       21.03     15.85 o 
   6   5  11     1168.64     1215.75     38.12 o 
   7   5  11       59.06       71.39     36.79 o 
   8   5  11      258.12      176.03     66.47 o 
  -9   6  11       63.63       63.33     55.36 o 
  -8   6  11       49.12       20.32     32.11 o 
  -7   6  11      119.59       83.62     41.96 o 
  -6   6  11      164.52      199.07     65.06 o 
  -5   6  11     2425.93     2454.64     60.15 o 
  -4   6  11     3005.36     3061.93     67.39 o 
  -3   6  11     3144.18     3274.74     72.32 o 
  -2   6  11      939.47      868.28     59.46 o 
  -1   6  11     1791.31     1708.78     47.08 o 
   0   6  11     8863.59     8895.73    148.63 o 
   1   6  11     1800.03     1804.02     42.20 o 
   2   6  11     3454.77     3472.16     60.38 o 
   3   6  11     4429.77     4653.31     72.78 o 
   4   6  11       67.68       90.08     18.30 o 
   5   6  11     1093.83     1178.51     42.37 o 
   6   6  11      974.10     1033.37     60.75 o 
   7   6  11       35.22       29.30     17.63 o 
   8   6  11        6.03       41.85     23.16 o 
  -9   7  11     1518.65     1646.88     99.93 o 
  -8   7  11     3630.54     3533.48    127.44 o 
  -7   7  11      828.09      832.01     79.46 o 
  -6   7  11     2510.63     2672.19    133.29 o 
  -5   7  11     1555.76     1732.30     53.03 o 
  -4   7  11      136.58      160.35     24.22 o 
  -3   7  11     1490.31     1438.99     57.39 o 
  -2   7  11      218.62      261.35     60.00 o 
  -1   7  11      290.52      254.66     51.98 o 
   0   7  11      226.90      205.63     17.55 o 
   1   7  11      264.52      270.77     45.19 o 
   2   7  11       69.86       45.99     14.67 o 
   3   7  11       58.34       84.86     21.84 o 
   4   7  11       14.76       17.06     15.19 o 
   5   7  11     2580.91     2534.34     73.33 o 
   6   7  11     2842.88     3127.20    164.69 o 
   7   7  11      405.56      314.43     79.35 o 
   8   7  11     1059.03     1207.01    119.85 o 
  -9   8  11      125.67       97.58     82.75 o 
  -8   8  11       75.69       54.92     31.08 o 
  -7   8  11        3.30        0.00     36.94 o 
  -6   8  11      540.28      446.89     81.80 o 
  -5   8  11       83.84       73.96     25.32 o 
  -4   8  11     2378.08     2257.74     63.00 o 
  -3   8  11     2501.61     2444.15     63.82 o 
  -2   8  11       19.26       29.90     20.27 o 
  -1   8  11     1152.08     1142.34     51.55 o 
   0   8  11     1860.83     1930.54    116.11 o 
   1   8  11     1041.50     1093.40     24.40 o 
   2   8  11      413.63      378.06     27.78 o 
   3   8  11      842.63      857.75     32.91 o 
   4   8  11       81.22       77.51     14.70 o 
   5   8  11      208.52      165.14     42.83 o 
   6   8  11      282.04      254.90     66.41 o 
   7   8  11      412.39      372.89    113.41 o 
   8   8  11      172.38      123.29     87.13 o 
  -9   9  11      231.99      252.19    129.69 o 
  -8   9  11       79.56       74.94     46.10 o 
  -7   9  11        2.07       15.53     34.48 o 
  -6   9  11      555.12      570.27     67.76 o 
  -5   9  11       46.39       57.08     21.20 o 
  -4   9  11       28.15       33.42     14.96 o 
  -3   9  11       28.75       22.95     16.12 o 
  -2   9  11      560.78      478.42     40.37 o 
  -1   9  11     1078.95      983.95     42.32 o 
   0   9  11      183.54      196.13     31.28 o 
   1   9  11      475.43      491.60     22.98 o 
   2   9  11      145.25      134.33     23.68 o 
   3   9  11     1135.79     1043.52     36.70 o 
   4   9  11      248.23      201.24     41.17 o 
   5   9  11       84.08       79.89     22.00 o 
   6   9  11     1277.43     1341.44     90.55 o 
   7   9  11       23.16       42.65     34.98 o 
  -8  10  11       24.60       23.01     24.03 o 
  -7  10  11        3.10        0.00     30.84 o 
  -6  10  11      157.43      118.94     43.94 o 
  -5  10  11      981.12     1028.20     91.97 o 
  -4  10  11        5.60       13.18     15.46 o 
  -3  10  11     1085.42     1082.39     51.08 o 
  -2  10  11     1027.24      974.68     49.82 o 
  -1  10  11      136.22      145.42     29.89 o 
   0  10  11     6513.95     6574.34    120.86 o 
   1  10  11      964.78      984.62     55.68 o 
   2  10  11     1821.29     1951.05     66.87 o 
   3  10  11     2461.29     2631.58     73.96 o 
   4  10  11      299.40      275.09     57.58 o 
   5  10  11     1065.39     1067.57     46.43 o 
   6  10  11      382.20      419.02     98.63 o 
   7  10  11        8.41        0.63     18.28 o 
  -8  11  11     2087.66     2036.60    139.96 o 
  -7  11  11      481.32      415.07    160.23 o 
  -6  11  11     2592.48     2769.23    179.60 o 
  -5  11  11     1376.68     1643.50     75.39 o 
  -4  11  11        9.03        1.39     22.09 o 
  -3  11  11     1018.57      993.09     45.50 o 
  -2  11  11      101.28       86.71     29.35 o 
  -1  11  11      113.08       89.54     30.80 o 
   0  11  11      165.87      147.19     29.37 o 
   1  11  11      147.40      192.68     36.21 o 
   2  11  11        9.10       31.29     16.93 o 
   3  11  11     2230.64     2173.05     41.61 o 
   4  11  11      533.59      530.24     85.61 o 
   5  11  11     2242.89     2255.34    111.66 o 
   6  11  11     3966.72     4191.54    109.66 o 
   7  11  11      617.28      684.26     59.96 o 
  -8  12  11        2.00       44.80     36.69 o 
  -7  12  11      239.01      149.20     78.22 o 
  -6  12  11       16.17        8.74     44.75 o 
  -5  12  11      103.13       95.90     43.39 o 
  -4  12  11      229.26      222.55     54.25 o 
  -3  12  11     1327.55     1249.71     86.17 o 
  -2  12  11      732.78      760.25     36.09 o 
  -1  12  11      315.51      295.50     51.70 o 
   0  12  11     2426.60     2441.93    103.28 o 
   1  12  11      694.53      698.63     51.75 o 
   2  12  11       30.92       37.54     18.43 o 
   3  12  11      802.83      862.89     53.61 o 
   4  12  11      528.53      648.22     49.23 o 
   5  12  11       84.94       83.54     37.05 o 
   6  12  11      709.41      692.96    109.37 o 
   7  12  11      395.97      333.60    198.86 o 
  -7  13  11      118.44       95.11     52.71 o 
  -6  13  11       13.01       32.19     31.96 o 
  -5  13  11      123.38       90.93     47.78 o 
  -4  13  11       23.74       38.83     23.28 o 
  -3  13  11      361.53      324.43     83.39 o 
  -2  13  11     1064.24     1172.65     53.06 o 
  -1  13  11     2674.68     2612.58     64.82 o 
   0  13  11       71.43       48.21     21.86 o 
   1  13  11      253.71      278.30     64.32 o 
   2  13  11      376.14      387.20     64.62 o 
   3  13  11        3.98       36.08     31.12 o 
   4  13  11      155.91      103.19     44.89 o 
   5  13  11      738.47      686.17    217.89 o 
   6  13  11        0.34       24.82     27.34 o 
  -7  14  11      179.28      101.60     57.67 o 
  -6  14  11      431.22      316.01    105.77 o 
  -5  14  11     1980.09     1882.87     78.53 o 
  -4  14  11        4.86        9.14     55.58 o 
  -3  14  11      969.83     1048.58     61.54 o 
  -2  14  11      272.53      284.79     65.41 o 
  -1  14  11      510.31      506.49     89.45 o 
   0  14  11     1572.33     1682.15     57.10 o 
   1  14  11      300.38      268.81     47.45 o 
   2  14  11     1395.46     1360.12     47.57 o 
   3  14  11      957.23      891.43     55.45 o 
   4  14  11        0.82       32.31     58.28 o 
   5  14  11      401.47      416.47    140.67 o 
  -6  15  11     1581.19     1586.96    126.05 o 
  -5  15  11     1520.81     1427.06     76.02 o 
  -4  15  11      462.79      489.02    110.69 o 
  -3  15  11     2404.86     2409.64    129.35 o 
  -2  15  11        1.91       38.02     21.62 o 
  -1  15  11      305.60      225.90     62.10 o 
   0  15  11      132.62      128.68     36.80 o 
   1  15  11        0.55       33.43     11.10 o 
   2  15  11      340.62      317.50     75.54 o 
   3  15  11      146.57       87.86     47.31 o 
   4  15  11      248.50      159.84     63.94 o 
   5  15  11      207.71      146.90     85.74 o 
  -6  16  11      296.79      230.69     97.74 o 
  -5  16  11      102.38       61.42     49.12 o 
  -4  16  11     1397.90     1315.92    181.23 o 
  -3  16  11     3140.43     3202.13    193.30 o 
  -2  16  11      199.72      117.92     40.64 o 
  -1  16  11     1326.52     1437.51    104.39 o 
   0  16  11     3855.96     4375.02    153.09 o 
   1  16  11      746.76      685.31    154.48 o 
   2  16  11        6.54       40.61     34.55 o 
   3  16  11     1465.98     1653.18     99.34 o 
   4  16  11      471.28      476.69    119.66 o 
  -5  17  11      666.81      413.35    168.88 o 
  -4  17  11      801.19      717.02     66.33 o 
  -3  17  11      234.75      201.58     71.84 o 
  -2  17  11      459.78      583.75     61.41 o 
  -1  17  11     1519.87     1461.77     81.66 o 
   0  17  11      291.67      266.44     72.90 o 
   1  17  11      577.55      477.50    120.53 o 
   2  17  11      623.30      697.49     66.01 o 
   3  17  11      107.83       66.38     30.50 o 
   4  17  11      182.95      140.47    102.18 o 
  -4  18  11      108.75       56.93     31.33 o 
  -3  18  11        7.52       35.74     28.05 o 
  -2  18  11      587.18      602.80    192.62 o 
  -1  18  11       16.39       24.91     21.70 o 
   0  18  11      246.68      175.58     66.13 o 
   1  18  11       43.60       30.43     31.21 o 
   2  18  11      691.78      646.52    124.21 o 
   3  18  11      388.40      254.77    260.28 o 
  -2  19  11       19.01       75.61     63.53 o 
  -1  19  11        4.97       28.69     22.99 o 
   0  19  11       13.88       14.32     32.21 o 
   1  19  11      329.77      248.72     90.72 o 
   2  19  11       19.29       30.51     36.99 o 
  -7   0  12     5734.26     5661.28    179.54 o 
  -6   0  12     2672.62     2759.84    120.93 o 
  -5   0  12      193.58      219.26     61.22 o 
  -4   0  12     5494.56     5761.42    115.80 o 
  -3   0  12     9995.51    10411.04    184.21 o 
  -2   0  12      766.89      654.50     60.75 o 
  -1   0  12       18.02       51.36     15.94 o 
   0   0  12     2340.91     2147.65    164.44 o 
   1   0  12     1307.50     1164.70     49.85 o 
   2   0  12      142.85      227.72     77.08 o 
   3   0  12      374.69      366.75     29.46 o 
   4   0  12     1776.02     1854.06     58.67 o 
   5   0  12     5697.02     5599.49    124.74 o 
   6   0  12     2247.58     2303.01     77.45 o 
   7   0  12     1868.45     1994.38     90.28 o 
   8   0  12     3514.32     3606.17     95.59 o 
  -7   1  12       12.01        0.00     33.41 o 
  -6   1  12       11.45       16.48     16.67 o 
  -5   1  12      147.49      152.48     49.00 o 
  -4   1  12     5839.35     6029.56    149.44 o 
  -3   1  12        9.06       23.67      8.89 o 
  -2   1  12      881.83      856.85     54.93 o 
  -1   1  12     4144.92     4349.71     60.24 o 
   0   1  12     7906.72     8251.82     96.00 o 
   1   1  12      618.55      575.82     41.70 o 
   2   1  12     3983.20     3868.66     67.14 o 
   3   1  12     1363.61     1308.89     34.10 o 
   4   1  12     2156.95     2023.83     48.37 o 
   5   1  12     2470.89     2563.60     59.20 o 
   6   1  12      230.83      195.63     32.83 o 
   7   1  12       24.39       28.07     16.95 o 
   8   1  12       56.42       37.19     26.61 o 
  -7   2  12      148.40      124.04     38.89 o 
  -6   2  12       98.58       92.40     29.26 o 
  -5   2  12       19.77       32.41     14.76 o 
  -4   2  12      485.99      483.90     37.74 o 
  -3   2  12     1913.14     1892.09     45.83 o 
  -2   2  12       25.12       31.70      8.82 o 
  -1   2  12      907.47      967.51     27.52 o 
   0   2  12       64.66       46.86     10.65 o 
   1   2  12       38.73       35.44     14.82 o 
   2   2  12      405.09      364.58     26.31 o 
   3   2  12       56.37       59.64     15.63 o 
   4   2  12      203.07      193.67     34.63 o 
   5   2  12        2.51       28.37     16.55 o 
   6   2  12        0.08       13.31     14.67 o 
   7   2  12      160.59      106.71     33.44 o 
   8   2  12       92.76       66.61     27.30 o 
  -7   3  12      458.15      404.70     98.16 o 
  -6   3  12       30.33       36.39     20.80 o 
  -5   3  12      618.99      581.11     40.98 o 
  -4   3  12      737.45      672.63     51.99 o 
  -3   3  12      103.74      111.24     27.73 o 
  -2   3  12       72.14       61.36     21.02 o 
  -1   3  12     4330.06     4462.87     95.28 o 
   0   3  12     2378.14     2391.27     73.55 o 
   1   3  12      651.27      619.75     34.79 o 
   2   3  12     2556.39     2612.93     87.92 o 
   3   3  12     1958.54     1967.15     41.65 o 
   4   3  12       11.74       19.29     11.76 o 
   5   3  12     1669.90     1659.92     47.36 o 
   6   3  12      473.69      396.24     71.42 o 
   7   3  12       71.29       43.15     20.27 o 
   8   3  12      219.95      126.38     40.65 o 
  -8   4  12       17.67       13.03     22.23 o 
  -7   4  12     3399.55     3222.17    171.74 o 
  -6   4  12     1564.32     1750.75     66.17 o 
  -5   4  12      784.40      722.20     38.99 o 
  -4   4  12     2753.73     2938.54     67.24 o 
  -3   4  12     1068.09     1136.74     68.72 o 
  -2   4  12     1914.05     1749.58     61.40 o 
  -1   4  12       33.79       22.15     17.73 o 
   0   4  12       25.71       18.39     13.24 o 
   1   4  12      351.11      308.28     31.47 o 
   2   4  12       66.40       79.86     14.84 o 
   3   4  12      395.58      312.64     39.78 o 
   4   4  12      962.39      984.48     51.90 o 
   5   4  12     2604.38     2497.47     76.41 o 
   6   4  12      572.90      493.26     43.70 o 
   7   4  12     1118.58     1147.42     53.36 o 
   8   4  12     2513.38     2669.97     89.02 o 
  -8   5  12       10.12       23.92     24.25 o 
  -7   5  12      211.66      146.44     49.02 o 
  -6   5  12       92.46       74.64     23.97 o 
  -5   5  12        2.00       19.43     16.20 o 
  -4   5  12     1958.59     1934.78     96.78 o 
  -3   5  12     2650.60     2586.99     77.16 o 
  -2   5  12       20.65       29.51     22.22 o 
  -1   5  12     5484.63     5431.70    284.39 o 
   0   5  12     6678.15     6799.04     92.82 o 
   1   5  12      799.28      751.86     42.20 o 
   2   5  12     2007.98     2044.56     58.25 o 
   3   5  12      941.78      937.30     32.28 o 
   4   5  12        5.70       25.08     10.68 o 
   5   5  12     5354.41     5783.34    188.70 o 
   6   5  12      930.66      920.34     42.95 o 
   7   5  12       11.31       32.31     16.07 o 
   8   5  12      313.56      242.31    148.23 o 
  -8   6  12       24.13        0.00     35.93 o 
  -7   6  12      503.99      429.49     49.97 o 
  -6   6  12      168.92      183.71     39.45 o 
  -5   6  12      172.64      209.46     48.02 o 
  -4   6  12      171.29      173.70     68.23 o 
  -3   6  12       50.81       61.81     21.26 o 
  -2   6  12      817.76      853.71     42.09 o 
  -1   6  12      195.46      169.09     53.19 o 
   0   6  12      517.03      431.87     40.15 o 
   1   6  12      778.11      792.14     44.44 o 
   2   6  12      379.91      370.61     25.19 o 
   3   6  12       55.86       60.41     17.86 o 
   4   6  12      297.40      279.28     45.45 o 
   5   6  12      659.72      647.04     41.35 o 
   6   6  12       87.01       71.66     27.51 o 
   7   6  12        2.92       20.04     15.37 o 
   8   6  12      442.12      345.42     83.40 o 
  -9   7  12       24.61       37.50     21.90 o 
  -8   7  12      119.61       70.74     56.48 o 
  -7   7  12       15.39        0.00     44.24 o 
  -6   7  12      129.42       85.02     43.57 o 
  -5   7  12      416.31      368.19     82.97 o 
  -4   7  12      271.48      223.97     53.40 o 
  -3   7  12       31.56       47.87     20.50 o 
  -2   7  12       14.96        9.53     19.54 o 
  -1   7  12       55.24       73.32     23.85 o 
   0   7  12      934.13      818.02     43.54 o 
   1   7  12      559.69      544.79     23.94 o 
   2   7  12      568.42      578.68     28.03 o 
   3   7  12        1.11        2.65     12.75 o 
   4   7  12      479.22      507.29     30.96 o 
   5   7  12      443.17      512.31     50.19 o 
   6   7  12      295.89      283.65     68.28 o 
   7   7  12      179.34      166.83     62.76 o 
  -8   8  12       17.55       26.50     63.89 o 
  -7   8  12     2883.13     2707.12    108.59 o 
  -6   8  12     1790.95     1746.29     78.56 o 
  -5   8  12       37.98       42.10     17.33 o 
  -4   8  12     2876.01     2975.85     74.37 o 
  -3   8  12     2735.90     2731.42    104.24 o 
  -2   8  12     1079.76      961.29     52.05 o 
  -1   8  12      857.71      833.48     46.15 o 
   0   8  12       40.62       56.55     18.21 o 
   1   8  12       67.72       80.40     16.22 o 
   2   8  12      116.92      106.50     22.64 o 
   3   8  12      548.46      541.16     42.40 o 
   4   8  12       32.17       27.19     17.25 o 
   5   8  12      937.25      944.43     36.35 o 
   6   8  12      972.90     1015.50    131.22 o 
   7   8  12      367.55      243.49     81.17 o 
  -8   9  12      966.36     1046.94     84.44 o 
  -7   9  12        2.47       29.66     20.54 o 
  -6   9  12      126.56       84.50     36.17 o 
  -5   9  12      696.03      706.39     60.28 o 
  -4   9  12     4314.83     4237.50     78.34 o 
  -3   9  12     1111.56     1153.16     50.00 o 
  -2   9  12       37.78       40.40     16.05 o 
  -1   9  12     6811.75     6968.40    127.13 o 
   0   9  12     4702.00     4721.82     91.14 o 
   1   9  12      879.37      833.01     41.45 o 
   2   9  12     3467.04     3517.62    113.18 o 
   3   9  12      690.83      733.88     53.56 o 
   4   9  12      199.92      187.79     39.99 o 
   5   9  12     3525.29     3962.71    303.92 o 
   6   9  12      211.70      168.69     43.56 o 
   7   9  12      143.64      123.18     44.17 o 
  -8  10  12       23.86       24.04     39.36 o 
  -7  10  12     1627.17     1776.32    101.62 o 
  -6  10  12      498.52      411.85    111.70 o 
  -5  10  12      654.72      674.98     86.87 o 
  -4  10  12     1309.18     1311.58     58.12 o 
  -3  10  12      523.60      417.16     84.51 o 
  -2  10  12       93.33      107.59     21.99 o 
  -1  10  12      248.87      213.05     39.52 o 
   0  10  12       64.31       61.68     22.50 o 
   1  10  12      551.89      646.66     53.29 o 
   2  10  12        6.38       13.39     18.26 o 
   3  10  12       25.89       16.60     19.42 o 
   4  10  12      567.26      495.51     53.26 o 
   5  10  12      973.98     1198.82     83.07 o 
   6  10  12      107.69       75.41     37.79 o 
   7  10  12       18.88       22.23     21.00 o 
  -8  11  12       47.07       40.93     17.73 o 
  -7  11  12       26.37       24.27     52.31 o 
  -6  11  12      185.58      115.27     53.00 o 
  -5  11  12      188.74      144.51     96.23 o 
  -4  11  12      253.45      221.55     62.44 o 
  -3  11  12      296.38      278.96     42.48 o 
  -2  11  12      764.41      633.87     47.53 o 
  -1  11  12      149.36      183.24     44.15 o 
   0  11  12     1043.17      962.04     49.38 o 
   1  11  12       10.61       33.57     19.23 o 
   2  11  12       15.95       18.65     21.49 o 
   3  11  12       29.26       31.62     12.71 o 
   4  11  12       54.58       19.84     37.73 o 
   5  11  12      288.95      223.43     83.55 o 
   6  11  12       34.66       31.87     29.68 o 
  -7  12  12     1631.65     1596.49    104.71 o 
  -6  12  12      372.03      307.58     99.30 o 
  -5  12  12       85.90       59.86     38.14 o 
  -4  12  12     1075.84     1260.41     88.61 o 
  -3  12  12      750.53      724.54     52.82 o 
  -2  12  12       65.70       57.95     27.76 o 
  -1  12  12        4.15        4.02     20.99 o 
   0  12  12      257.22      284.42     51.40 o 
   1  12  12      269.61      293.54     45.49 o 
   2  12  12      681.58      639.53     42.33 o 
   3  12  12     1341.18     1204.98     59.99 o 
   4  12  12        8.20       35.96     49.29 o 
   5  12  12     1290.40     1351.64    139.96 o 
   6  12  12      943.62      939.49     78.94 o 
  -7  13  12       50.23       54.07     31.52 o 
  -6  13  12      176.99      134.86     59.91 o 
  -5  13  12        8.39       51.92     41.28 o 
  -4  13  12     1812.84     1655.49     73.30 o 
  -3  13  12      564.33      576.86     55.62 o 
  -2  13  12       32.07       50.71     23.72 o 
  -1  13  12     3585.32     3726.78    107.26 o 
   0  13  12     4887.09     4999.58    183.67 o 
   1  13  12      153.60      143.47     34.20 o 
   2  13  12     2407.69     2389.05     65.91 o 
   3  13  12     1314.05     1309.30     93.46 o 
   4  13  12      357.76      316.01     97.35 o 
   5  13  12     2276.33     2461.01    131.94 o 
  -6  14  12      380.39      293.13    128.39 o 
  -5  14  12        2.52       17.77     33.96 o 
  -4  14  12     1038.52     1081.84     61.80 o 
  -3  14  12      744.57      730.56     82.96 o 
  -2  14  12       53.36       51.75     25.13 o 
  -1  14  12       75.09       24.56     25.88 o 
   0  14  12      669.69      764.25    111.79 o 
   1  14  12      209.72      218.47     55.12 o 
   2  14  12      130.76      126.21     31.02 o 
   3  14  12        2.86        0.45     17.67 o 
   4  14  12     2392.17     2511.51     96.20 o 
   5  14  12     1974.33     1903.00    105.44 o 
  -6  15  12      429.59      291.56    142.21 o 
  -5  15  12      290.54      197.25    111.84 o 
  -4  15  12       90.53       78.48     53.40 o 
  -3  15  12       46.03       40.99     30.85 o 
  -2  15  12      719.15      719.38     45.36 o 
  -1  15  12       20.57       39.65     17.86 o 
   0  15  12       66.42       42.08     15.91 o 
   1  15  12       62.42       52.00     19.65 o 
   2  15  12      136.87      129.32     45.27 o 
   3  15  12      650.59      578.47     65.23 o 
   4  15  12        4.56       16.80     37.42 o 
  -5  16  12      172.35      145.22     75.35 o 
  -4  16  12     1378.47     1538.85    102.30 o 
  -3  16  12       11.33       39.57     32.23 o 
  -2  16  12      875.18      884.58     71.53 o 
  -1  16  12      688.25      727.16     53.67 o 
   0  16  12      311.86      193.69     53.92 o 
   1  16  12      285.39      245.46     72.58 o 
   2  16  12      107.41       44.03     28.48 o 
   3  16  12      285.05      244.27     93.74 o 
   4  16  12      224.12      166.52     80.28 o 
  -4  17  12      356.27      292.73    228.84 o 
  -3  17  12      231.91      180.42     81.44 o 
  -2  17  12      468.32      422.52    122.62 o 
  -1  17  12     2576.41     2700.85    101.20 o 
   0  17  12     1306.21     1400.81    110.43 o 
   1  17  12      419.00      307.00     90.48 o 
   2  17  12     2725.66     2859.73    170.43 o 
   3  17  12      575.27      995.63    111.39 o 
  -3  18  12      243.33      145.86     88.14 o 
  -2  18  12        1.47        0.00     29.28 o 
  -1  18  12        4.72       15.02     33.52 o 
   0  18  12      138.28      104.04     46.83 o 
   1  18  12      192.45       80.84     80.84 o 
   2  18  12        4.86        9.99     29.61 o 
   0  19  12       23.50       16.04     28.53 o 
   1  19  12       36.44       59.29     29.76 o 
  -7   1  13     1905.33     2069.62    110.60 o 
  -6   1  13        2.51       10.39     28.77 o 
  -5   1  13      235.96      252.49     86.12 o 
  -4   1  13      960.94     1015.72     32.02 o 
  -3   1  13       63.56       40.58     11.94 o 
  -2   1  13     2332.24     2288.59     53.49 o 
  -1   1  13        4.08       14.84     10.98 o 
   0   1  13      102.09      111.92     24.91 o 
   1   1  13      181.39      171.39     34.58 o 
   2   1  13       97.86      110.16     17.72 o 
   3   1  13      328.04      277.88     28.02 o 
   4   1  13     1495.89     1457.44     51.86 o 
   5   1  13      800.94      816.00     40.75 o 
   6   1  13        8.02       20.05     19.12 o 
   7   1  13      809.29      688.29     50.46 o 
   8   1  13      576.77      590.28    122.90 o 
  -7   2  13       34.28       38.53     38.77 o 
  -6   2  13       55.93       53.76     22.71 o 
  -5   2  13      717.87      714.83     29.66 o 
  -4   2  13     2425.97     2416.65    149.47 o 
  -3   2  13        4.20       22.19     15.87 o 
  -2   2  13     1481.33     1612.66     72.13 o 
  -1   2  13     9065.17     9392.09    122.79 o 
   0   2  13       61.75       48.29     13.83 o 
   1   2  13    11873.26    12430.86    159.38 o 
   2   2  13     1532.52     1688.23     94.41 o 
   3   2  13        3.37       11.74     14.70 o 
   4   2  13     9414.31     9878.75    268.70 o 
   5   2  13     2920.54     3037.29     66.72 o 
   6   2  13      205.22      163.83     32.03 o 
   7   2  13     1350.74     1301.32     70.47 o 
  -8   3  13     1224.20     1360.22     86.46 o 
  -7   3  13     2607.51     2744.84    196.27 o 
  -6   3  13       35.28       34.41     16.25 o 
  -5   3  13     1216.79     1203.40     70.23 o 
  -4   3  13     2775.05     3030.82     79.43 o 
  -3   3  13       39.62       44.52     25.73 o 
  -2   3  13     2401.21     2261.16     59.96 o 
  -1   3  13      526.32      441.39     79.71 o 
   0   3  13      192.56      210.63     31.15 o 
   1   3  13     1321.22     1312.12     38.57 o 
   2   3  13      158.82      147.00     30.95 o 
   3   3  13     1053.88     1049.02     34.54 o 
   4   3  13     1212.59     1196.00     46.75 o 
   5   3  13      245.46      225.03     41.01 o 
   6   3  13      479.08      461.67     32.01 o 
   7   3  13     1357.24     1363.57     61.42 o 
  -7   4  13      191.26       93.98     71.97 o 
  -6   4  13       81.21       65.40     32.61 o 
  -5   4  13       27.29       22.90     19.89 o 
  -4   4  13       72.15       63.93     23.64 o 
  -3   4  13      160.09      161.65     48.41 o 
  -2   4  13      467.80      466.39     73.32 o 
  -1   4  13      497.09      528.12     69.45 o 
   0   4  13      109.02       98.05     23.89 o 
   1   4  13      747.61      780.46     37.23 o 
   2   4  13     1003.59      960.81     43.79 o 
   3   4  13       57.44       29.93     15.20 o 
   4   4  13      188.53      182.67     39.46 o 
   5   4  13      289.22      288.26     56.43 o 
   6   4  13        5.86       20.09     17.42 o 
   7   4  13       30.22       19.99     17.43 o 
  -7   5  13      866.89      820.15     47.50 o 
  -6   5  13       73.46       50.09     27.19 o 
  -5   5  13      235.05      232.69     64.90 o 
  -4   5  13      436.43      418.86     31.65 o 
  -3   5  13      190.98      149.63     36.82 o 
  -2   5  13     1507.88     1505.42     44.05 o 
  -1   5  13       86.41       47.95     23.51 o 
   0   5  13      206.73      211.60     46.85 o 
   1   5  13      453.47      393.06     20.16 o 
   2   5  13      276.09      295.65     38.01 o 
   3   5  13        0.32       19.75      5.71 o 
   4   5  13       17.39       14.04     22.27 o 
   5   5  13      408.50      468.94     46.10 o 
   6   5  13       10.38       22.32     15.48 o 
   7   5  13      204.30      160.90     46.28 o 
  -7   6  13       58.56        2.36     38.51 o 
  -6   6  13      924.55      836.75     70.88 o 
  -5   6  13      408.67      357.84     88.08 o 
  -4   6  13     1568.45     1424.60     43.59 o 
  -3   6  13       67.47       61.75     24.48 o 
  -2   6  13      989.32      972.31     41.95 o 
  -1   6  13     4816.80     4728.64    108.64 o 
   0   6  13       49.76       29.63     15.26 o 
   1   6  13     3954.40     3824.69     85.34 o 
   2   6  13     1467.45     1553.91     54.27 o 
   3   6  13       41.11       33.04     13.29 o 
   4   6  13     5139.23     5282.43    153.67 o 
   5   6  13     1837.16     1908.47     51.05 o 
   6   6  13      192.60      148.84     42.70 o 
   7   6  13      327.43      321.56     82.52 o 
  -7   7  13     2995.98     3233.91    111.16 o 
  -6   7  13       67.82       51.98     23.64 o 
  -5   7  13     3067.51     3122.91    110.64 o 
  -4   7  13     4501.84     4783.72     94.23 o 
  -3   7  13       37.66       64.13     19.91 o 
  -2   7  13      234.27      230.66     55.43 o 
  -1   7  13      195.86      172.89     48.24 o 
   0   7  13       55.04       71.67     25.07 o 
   1   7  13        0.62       33.75     20.50 o 
   2   7  13        0.33       16.38     19.69 o 
   3   7  13       15.44        1.66     19.62 o 
   4   7  13     2249.94     2200.01     68.75 o 
   5   7  13      649.97      702.83     73.85 o 
   6   7  13       29.61        7.75     22.58 o 
   7   7  13     1799.66     1934.75     70.14 o 
  -8   8  13       18.02       18.64     34.81 o 
  -7   8  13      437.25      293.06    192.34 o 
  -6   8  13       42.45        7.99     22.49 o 
  -5   8  13      769.99      641.33     56.20 o 
  -4   8  13       13.79       33.33     18.51 o 
  -3   8  13      943.79      961.36     44.57 o 
  -2   8  13     2989.22     2974.90     71.39 o 
  -1   8  13      296.95      260.42     47.35 o 
   0   8  13      103.13      111.56     33.00 o 
   1   8  13      924.27      958.52     41.30 o 
   2   8  13      972.47      939.65     49.77 o 
   3   8  13       73.29       57.91     26.07 o 
   4   8  13      512.14      480.11    119.77 o 
   5   8  13     1690.44     1729.09     81.03 o 
   6   8  13        4.03        1.87     17.55 o 
   7   8  13       25.84       11.16     16.00 o 
  -8   9  13        3.23        9.77     38.06 o 
  -7   9  13      376.72      195.26    115.65 o 
  -6   9  13       46.47       47.92     43.89 o 
  -5   9  13       20.32       14.57     21.90 o 
  -4   9  13       10.18       20.36     19.46 o 
  -3   9  13      161.44      169.95     37.77 o 
  -2   9  13      667.84      653.26     48.75 o 
  -1   9  13        5.30       18.46     22.49 o 
   0   9  13        3.11       32.36     15.61 o 
   1   9  13     1063.08     1066.00     92.80 o 
   2   9  13      291.14      262.15     79.31 o 
   3   9  13        8.94        0.00     20.88 o 
   4   9  13       25.49       41.02     19.74 o 
   5   9  13      261.08      211.23     66.81 o 
   6   9  13       15.15        5.27     36.26 o 
  -8  10  13       24.02       43.45     45.14 o 
  -7  10  13      131.89      104.42     93.87 o 
  -6  10  13       11.96       19.61     29.61 o 
  -5  10  13      180.34      161.83     54.45 o 
  -4  10  13     1022.10     1032.35     44.77 o 
  -3  10  13        8.00       19.25     20.06 o 
  -2  10  13     1739.28     1816.60     84.79 o 
  -1  10  13     4876.23     4839.07     86.14 o 
   0  10  13        8.29       31.06     17.06 o 
   1  10  13     7799.81     7799.95    118.01 o 
   2  10  13     2233.83     2303.93     86.62 o 
   3  10  13      175.42      115.19     29.93 o 
   4  10  13     3580.01     3659.81    131.00 o 
   5  10  13     1298.53     1275.57     96.71 o 
   6  10  13      638.52      573.74     56.88 o 
  -7  11  13     1455.38     1384.07     75.22 o 
  -6  11  13       11.20       18.45     25.79 o 
  -5  11  13     1413.90     1498.99     82.18 o 
  -4  11  13     1814.26     1956.43     55.14 o 
  -3  11  13       64.58       45.37     18.80 o 
  -2  11  13      649.38      655.08     59.71 o 
  -1  11  13      742.80      689.08     50.68 o 
   0  11  13      113.08      132.82     56.87 o 
   1  11  13       73.56       73.32     23.56 o 
   2  11  13      154.82      125.38     30.78 o 
   3  11  13       24.09       25.07     22.83 o 
   4  11  13     2897.39     2514.99    143.67 o 
   5  11  13      173.95      128.63     59.19 o 
   6  11  13      151.71      126.21     67.82 o 
  -7  12  13       31.43       50.96     32.10 o 
  -6  12  13      264.03      162.84     72.21 o 
  -5  12  13      251.13      166.95     59.68 o 
  -4  12  13      147.66      114.98     41.24 o 
  -3  12  13        3.97       16.73     17.31 o 
  -2  12  13     1085.12     1158.66     50.82 o 
  -1  12  13     2461.48     2322.95    134.34 o 
   0  12  13       32.94       41.98     16.91 o 
   1  12  13     1390.27     1399.46     68.86 o 
   2  12  13      723.39      708.32     47.14 o 
   3  12  13      174.17      146.57     47.37 o 
   4  12  13     1362.20     1302.19     88.30 o 
   5  12  13     1745.90     1694.67    149.90 o 
  -6  13  13      121.21       87.94     50.22 o 
  -5  13  13      164.12       92.68     59.84 o 
  -4  13  13        1.18       13.12     48.96 o 
  -3  13  13      216.04      213.80     52.67 o 
  -2  13  13      118.60      110.17     29.38 o 
  -1  13  13      254.13      228.89     52.81 o 
   0  13  13      385.12      390.32     87.80 o 
   1  13  13       20.59       42.90     19.17 o 
   2  13  13      608.27      526.43    109.05 o 
   3  13  13      693.42      602.88     87.91 o 
   4  13  13       49.24       76.24     35.21 o 
   5  13  13      449.61      330.34    199.19 o 
  -6  14  13      829.09      976.99    153.83 o 
  -5  14  13       36.83       46.06     29.54 o 
  -4  14  13      263.74      161.31     83.40 o 
  -3  14  13       45.26       46.29     31.81 o 
  -2  14  13      172.95      161.99     41.26 o 
  -1  14  13      400.14      326.26     66.04 o 
   0  14  13       55.53       48.88     23.08 o 
   1  14  13     2339.47     2512.93     72.74 o 
   2  14  13      514.41      447.78    113.81 o 
   3  14  13       13.31       47.58     21.88 o 
   4  14  13      730.25      654.17    152.53 o 
  -5  15  13      819.03      817.49    106.11 o 
  -4  15  13     1581.94     1709.26    106.69 o 
  -3  15  13      540.84      569.36     57.29 o 
  -2  15  13     2343.21     2170.52     96.08 o 
  -1  15  13      422.58      342.31     66.03 o 
   0  15  13      142.47      123.53     33.62 o 
   1  15  13       50.17       45.32     23.70 o 
   2  15  13      118.99       96.46     29.20 o 
   3  15  13       89.12       77.40     22.26 o 
  -5  16  13      251.33      208.74    144.17 o 
  -4  16  13      280.81      224.76     77.03 o 
  -3  16  13      291.39      247.00     73.00 o 
  -2  16  13      642.96      549.22    171.02 o 
  -1  16  13      879.33      941.30    110.55 o 
   0  16  13      226.07      182.51     59.68 o 
   1  16  13     1052.86     1120.05     49.01 o 
   2  16  13      678.74      705.50     97.45 o 
   3  16  13      182.96      131.86     64.32 o 
  -4  17  13      525.54      298.68    208.29 o 
  -3  17  13      315.23      227.49    167.42 o 
  -2  17  13        0.19        0.00     40.64 o 
  -1  17  13        4.71       49.18     24.13 o 
   0  17  13      907.09      843.79     54.97 o 
   1  17  13      160.79      145.68     47.96 o 
   2  17  13       96.49       59.35     43.11 o 
  -1  18  13      912.92      879.30     93.31 o 
   0  18  13       40.03       43.05     35.25 o 
   1  18  13      412.69      274.96    117.90 o 
  -7   0  14      730.52      757.58     72.31 o 
  -6   0  14     4368.24     4905.49    193.02 o 
  -5   0  14     2412.87     2732.67    168.31 o 
  -4   0  14     2319.11     2311.83    126.54 o 
  -3   0  14     3127.38     3174.06    140.58 o 
  -2   0  14     1792.13     1999.34    115.54 o 
  -1   0  14       39.24       36.72     18.02 o 
   0   0  14      529.64      455.76     43.35 o 
   1   0  14      377.67      476.46     34.32 o 
   2   0  14      317.68      274.88     84.77 o 
   3   0  14        8.20       18.00     16.56 o 
   4   0  14        2.46       38.70     29.21 o 
   5   0  14      121.96      125.89     48.54 o 
   6   0  14     1651.25     1636.16    169.38 o 
   7   0  14      720.01      697.31     48.84 o 
  -8   1  14      388.79      337.30    241.30 o 
  -7   1  14       89.24       65.76     52.89 o 
  -6   1  14        3.23        0.00     27.17 o 
  -5   1  14       18.34       12.13     32.48 o 
  -4   1  14      424.29      398.61    126.25 o 
  -3   1  14     2483.51     2438.92     90.36 o 
  -2   1  14      728.52      755.42     56.61 o 
  -1   1  14      625.50      576.06     32.46 o 
   0   1  14     2516.43     2708.51     51.38 o 
   1   1  14     2028.16     2081.33     54.90 o 
   2   1  14        0.01       14.55      7.36 o 
   4   1  14     4653.06     4775.17    124.26 o 
   5   1  14      488.88      415.52     82.53 o 
   6   1  14      999.43     1144.07     47.26 o 
   7   1  14      496.43      592.54     67.44 o 
  -8   2  14        1.56        0.00     39.19 o 
  -7   2  14      184.37      130.91     63.58 o 
  -6   2  14      102.14       91.50     34.90 o 
  -5   2  14       14.91       20.94     18.97 o 
  -4   2  14      136.25       98.32     36.70 o 
  -3   2  14      289.58      255.73     39.18 o 
  -2   2  14      481.04      496.55     30.25 o 
  -1   2  14      108.98      105.53     26.47 o 
   0   2  14      469.14      431.50     33.54 o 
   1   2  14      461.37      399.04     47.61 o 
   2   2  14       16.00       17.43     15.43 o 
   3   2  14      124.24      110.99     30.79 o 
   4   2  14      100.93       80.08     24.43 o 
   5   2  14      197.78      187.75     42.16 o 
   6   2  14        2.26        4.93     17.99 o 
   7   2  14        6.52       24.46     20.58 o 
  -8   3  14        3.26       16.06     32.23 o 
  -7   3  14       28.48        2.02     33.75 o 
  -6   3  14        0.44       13.32     22.38 o 
  -5   3  14      539.43      552.77     70.40 o 
  -4   3  14      502.79      505.21     46.38 o 
  -3   3  14      289.90      276.15     63.92 o 
  -2   3  14     3075.93     3266.59    196.11 o 
  -1   3  14      747.02      678.36     68.93 o 
   0   3  14     4393.22     4119.28     98.97 o 
   1   3  14      975.37      914.47     65.64 o 
   2   3  14       24.98       29.64     17.23 o 
   3   3  14      534.83      538.67     31.45 o 
   4   3  14     2694.96     2945.93    132.13 o 
   5   3  14       56.52       33.05     17.35 o 
   6   3  14      795.44      896.44     67.39 o 
   7   3  14      300.75      204.66     73.41 o 
  -7   4  14      741.65      826.25     62.15 o 
  -6   4  14     2341.29     2456.50     87.80 o 
  -5   4  14     3149.06     3514.24    146.80 o 
  -4   4  14      673.38      731.74     54.28 o 
  -3   4  14     1796.38     1889.65     58.69 o 
  -2   4  14     2685.06     2819.13     71.31 o 
  -1   4  14      193.12      136.24     54.09 o 
   0   4  14      358.28      438.62     55.83 o 
   1   4  14      641.03      601.41     44.63 o 
   2   4  14      224.11      229.91     56.10 o 
   3   4  14      237.29      209.09     38.63 o 
   4   4  14      155.24      134.73     31.99 o 
   5   4  14      142.56       84.31     25.14 o 
   6   4  14      681.44      707.32     63.77 o 
   7   4  14      566.71      554.71     77.15 o 
  -7   5  14       24.09       17.18     30.20 o 
  -6   5  14       11.20       17.78     28.69 o 
  -5   5  14      231.27      192.96     55.40 o 
  -4   5  14      169.30      148.33     42.98 o 
  -3   5  14      787.11      852.08     45.59 o 
  -2   5  14     5017.01     5083.58    119.52 o 
  -1   5  14      500.93      496.90     40.19 o 
   0   5  14     2631.68     2408.38    151.65 o 
   1   5  14     3736.53     3825.27    111.80 o 
   2   5  14      373.47      357.66     76.27 o 
   3   5  14     2572.28     2425.13    107.22 o 
   4   5  14     4052.00     4289.52    120.65 o 
   5   5  14        4.54       15.59     11.73 o 
   6   5  14     1777.11     1821.16     54.07 o 
   7   5  14      786.78      822.34     55.62 o 
  -6   6  14        3.42       11.67     21.22 o 
  -5   6  14      629.55      775.05     96.56 o 
  -4   6  14        1.02       31.63     18.76 o 
  -3   6  14        4.01       14.34     11.84 o 
  -2   6  14      470.94      480.58     62.03 o 
  -1   6  14      523.61      510.98     34.92 o 
   0   6  14        0.04       21.52     16.82 o 
   1   6  14      409.14      392.07     37.85 o 
   2   6  14      730.55      744.30     54.36 o 
   3   6  14      731.30      788.81     52.78 o 
   4   6  14      246.26      194.96     59.53 o 
   5   6  14      556.78      525.91     44.90 o 
   6   6  14       62.28       33.94     21.75 o 
  -6   7  14       31.94       29.59     26.44 o 
  -5   7  14        3.67       15.95     14.89 o 
  -4   7  14       67.26       64.88     27.14 o 
  -3   7  14        3.53       38.96     14.18 o 
  -2   7  14      121.54      161.66     34.76 o 
  -1   7  14      289.28      208.50     39.22 o 
   0   7  14      321.05      287.83     56.39 o 
   1   7  14      555.07      647.38     48.02 o 
   2   7  14        3.84       22.14     15.79 o 
   3   7  14      142.63      133.38     41.73 o 
   4   7  14      627.54      633.58    102.85 o 
   5   7  14      689.41      538.48    101.29 o 
   6   7  14      188.43      154.08     52.41 o 
  -7   8  14      164.95      163.71     75.57 o 
  -6   8  14     1227.88     1301.70    211.94 o 
  -5   8  14     1783.16     1928.59     62.22 o 
  -4   8  14      106.35       78.10     27.33 o 
  -3   8  14     2543.40     2560.42     88.78 o 
  -2   8  14     3104.19     3029.80     77.45 o 
  -1   8  14        0.14        5.06     21.68 o 
   0   8  14     1196.29     1169.43     81.50 o 
   1   8  14      379.51      322.20     62.17 o 
   2   8  14        0.43       15.13     15.05 o 
   3   8  14       97.85       71.79     27.36 o 
   4   8  14      367.59      335.56     98.59 o 
   5   8  14        4.69        2.05     21.25 o 
   6   8  14      141.05       86.18     30.43 o 
  -7   9  14      491.20      397.71    213.90 o 
  -6   9  14      159.77      114.08     67.60 o 
  -5   9  14      212.63      195.66     49.68 o 
  -4   9  14      209.75      207.79     43.47 o 
  -3   9  14     1753.51     1770.64     53.87 o 
  -2   9  14     2537.37     2545.90    127.47 o 
  -1   9  14       71.59       50.07     20.13 o 
   0   9  14     3505.42     3693.60    129.47 o 
   1   9  14     4856.34     4994.81    160.63 o 
   2   9  14       83.37       87.68     32.69 o 
   3   9  14     4421.28     4362.48     96.02 o 
   4   9  14     3959.34     4153.36    111.89 o 
   5   9  14       14.05       12.82     40.20 o 
   6   9  14     1671.99     1646.54    102.85 o 
  -7  10  14        8.53       46.60     46.26 o 
  -6  10  14       57.24       43.97     33.23 o 
  -5  10  14     1414.02     1525.50    110.60 o 
  -4  10  14      259.39      191.01     59.70 o 
  -3  10  14      192.70      211.50     53.88 o 
  -2  10  14      762.40      713.42     70.02 o 
  -1  10  14      120.59      140.10     32.91 o 
   0  10  14       37.62       44.60     27.52 o 
   1  10  14      712.30      683.95     49.71 o 
   2  10  14      811.77      794.32     53.16 o 
   3  10  14      574.21      635.41     90.35 o 
   4  10  14       63.42       47.14     28.87 o 
   5  10  14      216.66      170.60     83.13 o 
  -7  11  14      350.99      252.52    107.94 o 
  -6  11  14      261.17      218.29     88.54 o 
  -5  11  14       27.68       41.58     29.82 o 
  -4  11  14       18.61       36.22     25.32 o 
  -3  11  14        1.70       30.06     16.42 o 
  -2  11  14      171.57      157.49     30.67 o 
  -1  11  14      532.46      519.47     43.50 o 
   0  11  14       54.89       30.48     18.06 o 
   1  11  14       89.11       98.61     31.82 o 
   2  11  14       21.32       44.39     25.17 o 
   3  11  14       17.41       31.63     21.93 o 
   4  11  14       29.29       24.55     15.68 o 
   5  11  14      382.34      202.34    136.99 o 
  -6  12  14      649.86      687.10     86.57 o 
  -5  12  14      419.51      321.02    182.80 o 
  -4  12  14       11.96       27.36     18.64 o 
  -3  12  14     1245.44     1237.84     50.46 o 
  -2  12  14      679.87      556.28     61.59 o 
  -1  12  14       24.48       31.74     17.74 o 
   0  12  14      493.96      596.62     67.76 o 
   1  12  14       31.25       28.81     14.89 o 
   2  12  14      575.15      529.72    124.08 o 
   3  12  14        7.55        4.33     27.35 o 
   4  12  14      233.38      233.88    109.33 o 
   5  12  14        3.28        0.00     41.10 o 
  -6  13  14       65.60       49.41     22.34 o 
  -5  13  14      121.85       86.79     38.02 o 
  -4  13  14       24.69       30.95     30.50 o 
  -3  13  14      690.28      645.87    135.38 o 
  -2  13  14     1395.43     1300.89     54.64 o 
  -1  13  14      372.58      313.85     85.45 o 
   0  13  14     1419.19     1376.44     70.56 o 
   1  13  14     1827.45     1869.74     52.60 o 
   2  13  14       31.74       32.09     18.79 o 
   3  13  14     2669.86     2800.03     97.28 o 
   4  13  14     2944.51     3152.64    116.58 o 
  -5  14  14      952.05      875.93     74.00 o 
  -4  14  14       99.33       61.57     44.60 o 
  -3  14  14      129.86      198.67     78.64 o 
  -2  14  14      528.17      535.08     58.27 o 
  -1  14  14       62.87       47.66     20.91 o 
   0  14  14       19.06       20.70     22.83 o 
   1  14  14     1014.43     1069.19     66.37 o 
   2  14  14      148.45      107.18     50.93 o 
   3  14  14       46.43       71.09     38.01 o 
  -4  15  14      203.25      104.07     63.22 o 
  -3  15  14      498.32      339.40    131.26 o 
  -2  15  14       15.20       30.02     20.88 o 
  -1  15  14       50.04       58.55     32.43 o 
   0  15  14       28.71       44.17     19.40 o 
   1  15  14        3.70        9.44     18.08 o 
   2  15  14       10.55       57.59     27.61 o 
   3  15  14      221.00      226.37    134.74 o 
  -4  16  14       97.91      152.82     82.42 o 
  -3  16  14      718.74      491.58    258.03 o 
  -2  16  14      671.93      556.77    202.69 o 
  -1  16  14      164.84      128.22     49.21 o 
   0  16  14      447.83      311.43     82.04 o 
   1  16  14        1.11       10.36     17.71 o 
   2  16  14      216.54      137.54     48.73 o 
  -2  17  14     1684.97     1844.27    113.07 o 
  -1  17  14       25.98       27.65     24.03 o 
   0  17  14     1217.83     1124.66     90.18 o 
   1  17  14     1204.12     1294.52    289.92 o 
  -8   1  15      497.72      366.61    167.53 o 
  -7   1  15       80.04      101.89     47.95 o 
  -6   1  15     2148.27     2446.87    106.06 o 
  -5   1  15      314.23      272.04     82.69 o 
  -4   1  15      143.22      113.13     37.66 o 
  -3   1  15     1311.29     1528.77    107.93 o 
  -2   1  15      434.93      382.12    109.44 o 
  -1   1  15      912.39      954.25    117.51 o 
   0   1  15     1655.52     1630.08     50.27 o 
   1   1  15       75.02       70.46     21.35 o 
   2   1  15       12.85       10.93     15.74 o 
   3   1  15       28.25       24.25     13.48 o 
   4   1  15       69.21       66.35     21.35 o 
   5   1  15       95.94       80.10     35.55 o 
   6   1  15      362.24      264.79     72.01 o 
  -8   2  15      318.91      194.81    175.05 o 
  -7   2  15       10.72       30.56     32.73 o 
  -6   2  15       16.19       15.06     39.83 o 
  -5   2  15       22.41       28.35     30.76 o 
  -4   2  15      360.61      350.89    108.22 o 
  -3   2  15     1675.88     1663.30     95.26 o 
  -2   2  15      287.80      243.15     79.75 o 
  -1   2  15      972.39     1013.08     46.84 o 
   0   2  15     4664.48     4442.36    147.11 o 
   1   2  15       29.97       35.05     21.63 o 
   2   2  15     4235.04     4430.12    256.28 o 
   3   2  15     7390.27     7374.38    124.58 o 
   4   2  15       40.07       55.60     17.12 o 
   5   2  15     2538.84     2629.19     74.42 o 
   6   2  15     1385.04     1470.86     78.16 o 
  -7   3  15      429.33      261.31    142.40 o 
  -6   3  15     2429.57     2419.92    124.07 o 
  -5   3  15      401.99      479.95    157.37 o 
  -4   3  15      313.58      316.05     87.69 o 
  -3   3  15     3318.37     3565.68    107.66 o 
  -2   3  15      132.99      102.69     37.37 o 
  -1   3  15     1729.20     1683.83     54.42 o 
   0   3  15     3636.54     3432.34    118.20 o 
   1   3  15      304.77      242.63     69.34 o 
   2   3  15       27.41       37.33     14.83 o 
   3   3  15      142.49      132.75     44.89 o 
   4   3  15       18.90       18.03     17.10 o 
   5   3  15        4.89       11.86     16.62 o 
   6   3  15      104.95       75.07     36.15 o 
  -7   4  15      145.54       67.15     47.53 o 
  -6   4  15        0.11       12.47     29.71 o 
  -5   4  15       17.51        0.00     41.19 o 
  -4   4  15       45.03       56.44     23.43 o 
  -3   4  15       16.16       26.70     23.22 o 
  -2   4  15        9.43       21.59     18.02 o 
  -1   4  15      209.69      231.16     46.26 o 
   0   4  15       38.44       56.32     18.42 o 
   1   4  15      305.69      303.62     59.32 o 
   2   4  15      268.92      283.60     60.99 o 
   3   4  15      374.71      338.92     65.47 o 
   4   4  15       67.86       85.21     31.77 o 
   5   4  15       40.40       43.23     20.19 o 
   6   4  15       26.64       41.76     18.40 o 
  -7   5  15      108.72       79.94     51.30 o 
  -6   5  15     1119.42     1104.61     59.85 o 
  -5   5  15        6.37       44.54     23.25 o 
  -4   5  15      753.97      768.76     93.25 o 
  -3   5  15     1229.13     1311.50    101.81 o 
  -2   5  15       76.01       64.49     26.77 o 
  -1   5  15      757.73      784.69     93.80 o 
   0   5  15      926.07      927.68     40.65 o 
   1   5  15        6.61       15.73     19.25 o 
   2   5  15        5.13       24.83     16.64 o 
   3   5  15      220.39      181.32     48.36 o 
   4   5  15       15.54       48.99     16.81 o 
   5   5  15      152.17      104.49     33.01 o 
   6   5  15      119.34      120.03     50.64 o 
  -6   6  15        9.28       13.66     37.66 o 
  -5   6  15       88.86       89.90     41.36 o 
  -4   6  15       58.92       50.66     23.38 o 
  -3   6  15     1395.70     1461.46     52.66 o 
  -2   6  15      554.83      566.08     75.38 o 
  -1   6  15      778.77      726.52     47.76 o 
   0   6  15     2524.90     2562.05    106.95 o 
   1   6  15        1.99        3.60     17.51 o 
   2   6  15     2274.40     2399.04     70.73 o 
   3   6  15     5821.85     6093.81    186.55 o 
   4   6  15       61.94       54.53     22.51 o 
   5   6  15     2348.62     2285.67     69.64 o 
   6   6  15     1216.92     1023.65    128.73 o 
  -6   7  15     2617.70     2659.18    358.02 o 
  -5   7  15      977.17      983.35     66.24 o 
  -4   7  15     1328.35     1411.73     67.84 o 
  -3   7  15     4173.51     4431.93    105.86 o 
  -2   7  15      668.08      692.93     56.02 o 
  -1   7  15     1000.92     1101.37     41.74 o 
   0   7  15      863.90      740.49     45.22 o 
   1   7  15      773.52      970.04    106.08 o 
   2   7  15       15.71       38.38     21.09 o 
   3   7  15      179.78      144.11     38.28 o 
   4   7  15      200.37      128.60     42.11 o 
   5   7  15      352.53      253.01     78.98 o 
   6   7  15      228.15      287.56    115.09 o 
  -6   8  15        0.60        0.00     67.37 o 
  -5   8  15      184.09      141.68     46.63 o 
  -4   8  15      653.45      671.04     43.41 o 
  -3   8  15      840.65      789.70     43.30 o 
  -2   8  15        0.48        7.88     18.75 o 
  -1   8  15     1135.49     1035.56     60.99 o 
   0   8  15      260.76      301.47     65.78 o 
   1   8  15      106.99       67.81     24.84 o 
   2   8  15     1776.86     1935.19    103.10 o 
   3   8  15      969.91      989.86     77.05 o 
   4   8  15      427.40      398.57    121.20 o 
   5   8  15      596.32      389.49    150.03 o 
  -5   9  15        5.92       16.47     17.29 o 
  -4   9  15       38.56       36.92     18.23 o 
  -3   9  15      280.53      223.60     62.26 o 
  -2   9  15       64.59       29.37     19.80 o 
  -1   9  15      371.12      347.80     92.19 o 
   0   9  15      239.66      178.86     61.42 o 
   1   9  15      396.52      411.52    104.76 o 
   2   9  15      294.50      217.71     49.96 o 
   3   9  15        8.52       15.82     23.76 o 
   4   9  15      503.59      417.26     98.35 o 
   5   9  15      226.00      146.08     90.05 o 
  -6  10  15       23.48       59.62     49.63 o 
  -5  10  15        0.75       28.33     28.92 o 
  -4  10  15       73.25       78.09     29.38 o 
  -3  10  15      399.52      391.64     99.21 o 
  -2  10  15      303.05      262.83     59.03 o 
  -1  10  15     1074.44     1193.06    103.20 o 
   0  10  15     2083.21     2064.77     62.97 o 
   1  10  15       78.38       70.07     35.91 o 
   2  10  15     1945.21     2077.78    100.66 o 
   3  10  15     3598.01     3562.32    162.79 o 
   4  10  15      119.46       85.84     41.43 o 
   5  10  15     1803.48     1576.25     87.36 o 
  -6  11  15     1880.49     2145.20    105.88 o 
  -5  11  15      825.66     1025.11    122.55 o 
  -4  11  15      263.90      220.05     60.89 o 
  -3  11  15     2119.75     2204.04     69.57 o 
  -2  11  15      885.31      844.33     67.46 o 
  -1  11  15      726.67      728.94     64.71 o 
   0  11  15     1286.77     1272.99     52.26 o 
   1  11  15      269.61      227.51     45.62 o 
   2  11  15      232.08      245.22     55.28 o 
   3  11  15        0.51       25.52     18.48 o 
   4  11  15       34.32       57.43     51.99 o 
  -6  12  15       15.06       11.45     58.16 o 
  -5  12  15      180.86      129.07     56.14 o 
  -4  12  15      790.76      867.60     68.28 o 
  -3  12  15      355.14      209.61     69.70 o 
  -2  12  15        6.11        0.00     20.42 o 
  -1  12  15      509.08      353.53     89.64 o 
   0  12  15      554.60      479.63     98.84 o 
   1  12  15       10.87        5.61     29.13 o 
   2  12  15     1781.30     1762.75    118.67 o 
   3  12  15      916.92      799.86     66.00 o 
   4  12  15        9.85        0.00     38.63 o 
  -5  13  15        0.17       10.44     24.70 o 
  -4  13  15        9.02       15.51     31.94 o 
  -3  13  15        2.01       15.52     15.96 o 
  -2  13  15      284.92      225.53     74.35 o 
  -1  13  15      476.34      348.36     99.46 o 
   0  13  15      562.81      468.37     97.49 o 
   1  13  15      439.43      501.83     58.21 o 
   2  13  15        2.69       27.28     19.21 o 
   3  13  15        0.72       22.07     34.38 o 
  -4  14  15      378.81      227.83    171.68 o 
  -3  14  15      189.50      158.56     60.87 o 
  -2  14  15      577.22      554.69     70.84 o 
  -1  14  15      105.41      103.77     31.59 o 
   0  14  15      381.12      236.26     82.31 o 
   1  14  15      221.66      168.77     48.22 o 
   2  14  15      442.18      323.37    155.04 o 
  -3  15  15     1707.92     1599.83     92.19 o 
  -2  15  15       27.34       33.19     17.09 o 
  -1  15  15     1433.15     1520.70     55.43 o 
   0  15  15     1274.69     1216.04     90.08 o 
   1  15  15       69.94       64.61     30.50 o 
   2  15  15       13.87       53.43     35.07 o 
  -2  16  15        1.50       23.92     23.13 o 
  -1  16  15      287.69      215.41     87.48 o 
   0  16  15      808.01      825.29     85.15 o 
  -7   0  16     2312.99     2594.90    194.25 o 
  -6   0  16      553.76      388.95    198.74 o 
  -5   0  16      435.58      356.05    157.76 o 
  -4   0  16     5523.31     6061.35    224.57 o 
  -3   0  16     3643.10     4025.18    235.69 o 
  -2   0  16      359.42      307.32    134.07 o 
  -1   0  16     2175.04     2333.39    210.31 o 
   0   0  16      494.75      391.76    131.60 o 
   1   0  16      200.34      279.36    108.69 o 
   2   0  16      122.08      125.65     68.61 o 
   3   0  16       10.65       18.71     19.11 o 
   4   0  16      429.07      478.97     43.31 o 
   5   0  16       30.16       32.67     17.59 o 
   6   0  16      333.98      332.51     40.73 o 
  -7   1  16      187.47      211.06     96.82 o 
  -6   1  16       73.26       46.60     42.12 o 
  -5   1  16        3.62        0.00     26.91 o 
  -4   1  16      187.80      172.52     65.85 o 
  -3   1  16        0.42       56.13     42.60 o 
  -2   1  16      108.26       98.52     48.27 o 
  -1   1  16      430.23      445.50    110.65 o 
   0   1  16      146.76      119.31     48.79 o 
   1   1  16      596.40      568.30    120.50 o 
   2   1  16     2248.15     2041.52    117.17 o 
   3   1  16      481.09      476.19     40.42 o 
   4   1  16     2604.37     2635.59     65.10 o 
   5   1  16     1231.74     1200.64     79.32 o 
   6   1  16       58.45       48.98     15.50 o 
  -7   2  16       50.95       21.49     27.44 o 
  -6   2  16       12.06       19.50     31.27 o 
  -5   2  16       46.30       42.15     39.18 o 
  -4   2  16       36.98       39.83     46.61 o 
  -3   2  16       52.90       58.31     31.69 o 
  -2   2  16        6.16       36.12     35.71 o 
  -1   2  16       70.02       66.19     26.96 o 
   0   2  16       82.32       66.56     35.17 o 
   1   2  16        7.86       25.86     17.92 o 
   2   2  16      200.09      171.69     39.62 o 
   3   2  16       85.11      103.85     35.21 o 
   4   2  16        0.18       26.07     13.01 o 
   5   2  16        0.00        5.28     22.93 o 
   6   2  16        7.35        7.76     16.67 o 
  -7   3  16       26.06       10.06     34.43 o 
  -6   3  16       94.15      135.81     54.19 o 
  -5   3  16       22.09       37.42     35.47 o 
  -4   3  16        0.10       27.78     31.79 o 
  -3   3  16      357.61      306.54     80.17 o 
  -2   3  16      146.67      114.42     51.70 o 
  -1   3  16     1372.24     1402.89    180.95 o 
   0   3  16       59.68       61.80     27.52 o 
   1   3  16     1407.92     1396.29    123.73 o 
   2   3  16     1233.14     1148.35     68.32 o 
   3   3  16      309.74      242.86     49.43 o 
   4   3  16      310.38      276.93     81.18 o 
   5   3  16      457.11      296.53     91.89 o 
   6   3  16      256.48      171.38     84.63 o 
  -7   4  16     1787.59     2152.91     84.95 o 
  -6   4  16     1024.21     1123.36    110.82 o 
  -5   4  16      726.06      742.33     73.20 o 
  -4   4  16     4899.06     5051.56    131.15 o 
  -3   4  16     1135.03     1131.02     92.30 o 
  -2   4  16     1218.57     1169.44     66.45 o 
  -1   4  16     6008.77     6700.41    514.71 o 
   0   4  16      204.63      164.57     41.40 o 
   1   4  16      311.18      336.72     82.39 o 
   2   4  16     1186.24     1137.89     86.78 o 
   3   4  16       20.93        7.99     17.80 o 
   4   4  16      151.12      209.83     57.99 o 
   5   4  16       13.55       21.50     21.15 o 
  -7   5  16      202.61      230.31    102.34 o 
  -6   5  16       45.78       55.04     35.96 o 
  -5   5  16      207.09      151.26     56.38 o 
  -4   5  16       62.73       34.93     47.31 o 
  -3   5  16      282.75      252.78     94.74 o 
  -2   5  16      300.60      219.08     75.29 o 
  -1   5  16     1568.63     1506.02     99.89 o 
   0   5  16       24.32       26.09     27.30 o 
   1   5  16     1513.51     1365.46     66.17 o 
   2   5  16     3029.92     3003.75    104.27 o 
   3   5  16      269.61      221.10     60.97 o 
   4   5  16      806.16      753.07     77.51 o 
   5   5  16     1784.10     1883.30     87.87 o 
  -7   6  16      354.61      262.30    223.78 o 
  -6   6  16      274.94      184.04     89.42 o 
  -5   6  16       19.14       49.51     31.50 o 
  -4   6  16      298.07      247.48     84.06 o 
  -3   6  16       74.54       91.98     51.02 o 
  -2   6  16       52.78       45.71     23.09 o 
  -1   6  16      479.54      516.60     44.43 o 
   0   6  16      559.64      563.65     45.87 o 
   1   6  16        0.20       25.25     22.19 o 
   2   6  16      104.16       87.06     33.51 o 
   3   6  16      139.40      100.99     37.46 o 
   4   6  16      185.78      153.57     46.95 o 
   5   6  16       75.48       54.42     35.28 o 
  -6   7  16      102.61       90.32     68.70 o 
  -5   7  16      137.45      112.17     60.52 o 
  -4   7  16      152.45      162.18     78.36 o 
  -3   7  16      147.08      131.37     63.45 o 
  -2   7  16       18.06       32.95     17.18 o 
  -1   7  16        1.67        0.00     26.69 o 
   0   7  16      109.82      120.80     45.64 o 
   1   7  16        0.74       19.49     23.54 o 
   2   7  16      224.90      179.43     44.69 o 
   3   7  16        7.70       36.36     22.69 o 
   4   7  16      623.49      568.11     83.17 o 
   5   7  16       90.70       88.73     41.08 o 
  -6   8  16      465.45      235.24    256.57 o 
  -5   8  16      369.69      305.17    125.86 o 
  -4   8  16     2684.32     2924.06     96.88 o 
  -3   8  16      820.37      791.36     62.45 o 
  -2   8  16     1059.15     1042.47     53.71 o 
  -1   8  16     4370.47     4752.57    134.34 o 
   0   8  16      119.89      108.16     34.29 o 
   1   8  16      262.78      225.95     59.81 o 
   2   8  16      902.89      893.83     60.52 o 
   3   8  16        5.99        0.00     26.48 o 
   4   8  16      317.92      277.03     73.11 o 
   5   8  16       17.64       38.96     45.92 o 
  -5   9  16      371.06      184.42     91.27 o 
  -4   9  16      201.54      134.13     51.17 o 
  -3   9  16       40.48       27.49     18.11 o 
  -2   9  16      526.78      525.68     96.42 o 
  -1   9  16     1229.41     1141.18     66.23 o 
   0   9  16        2.10       25.84     24.13 o 
   1   9  16     1889.07     2055.84     94.93 o 
   2   9  16     4126.13     4110.16    112.32 o 
   3   9  16      445.07      314.12     84.86 o 
   4   9  16     1883.63     1842.81    117.08 o 
  -5  10  16       61.95       83.65     74.67 o 
  -4  10  16     1032.10     1059.16     53.18 o 
  -3  10  16      480.52      314.58     90.46 o 
  -2  10  16      578.59      547.86     51.94 o 
  -1  10  16     1305.81     1564.13    104.73 o 
   0  10  16     1102.57     1232.58     87.05 o 
   1  10  16        0.79       52.20     27.04 o 
   2  10  16      132.07       85.46     34.23 o 
   3  10  16      267.84      172.26     31.73 o 
   4  10  16       78.60       38.96     33.46 o 
  -5  11  16       96.48       68.83     46.37 o 
  -4  11  16        3.47       23.59     18.10 o 
  -3  11  16      199.12      180.66     64.88 o 
  -2  11  16       42.79       24.47     20.14 o 
  -1  11  16      404.06      304.02     94.40 o 
   0  11  16      651.49      668.40    125.52 o 
   1  11  16      485.22      404.37     57.47 o 
   2  11  16        0.39       27.32     20.70 o 
   3  11  16       96.78       83.53     31.86 o 
  -5  12  16      136.09      114.08     88.59 o 
  -4  12  16     1067.56     1176.94     63.62 o 
  -3  12  16      643.84      692.14     57.98 o 
  -2  12  16      149.03       84.50     41.56 o 
  -1  12  16      448.39      392.12     96.13 o 
   0  12  16       16.86       23.34     19.89 o 
   1  12  16      341.02      251.87     81.16 o 
   2  12  16       80.79       61.11     25.29 o 
   3  12  16       96.11       23.80     66.70 o 
  -4  13  16      208.62      142.26     55.58 o 
  -3  13  16      114.46       69.48     18.59 o 
  -2  13  16       21.17       36.33     24.44 o 
  -1  13  16      933.93      848.45     83.73 o 
   0  13  16      155.57      133.48     32.15 o 
   1  13  16      467.15      375.20    108.09 o 
   2  13  16     1773.39     1877.77    101.35 o 
  -3  14  16      666.79      720.08     65.24 o 
  -2  14  16       55.19       76.00     20.54 o 
  -1  14  16      498.09      409.11    104.35 o 
   0  14  16      956.84      907.04     49.94 o 
   1  14  16       13.39       21.82     14.11 o 
  -7   1  17      411.80      278.69    217.61 o 
  -6   1  17       10.83        0.00     44.25 o 
  -5   1  17     1015.93     1050.47     65.68 o 
  -4   1  17     1071.50     1182.66     84.93 o 
  -3   1  17      202.18      208.92     79.71 o 
  -2   1  17     1584.01     1521.64     70.30 o 
  -1   1  17      602.51      571.35    175.36 o 
   0   1  17       86.31       46.78     50.34 o 
   1   1  17      434.52      418.06     93.84 o 
   2   1  17      389.25      304.55     78.51 o 
   3   1  17      219.78      182.15     74.16 o 
   4   1  17      106.02       67.27     44.70 o 
   5   1  17      217.23      187.39     82.53 o 
  -7   2  17      591.43      348.90    168.74 o 
  -6   2  17       98.45       66.77     55.36 o 
  -5   2  17        1.18       48.47     34.06 o 
  -4   2  17       23.56       32.47     36.60 o 
  -3   2  17        2.58       34.63     25.09 o 
  -2   2  17      248.11      220.00     92.23 o 
  -1   2  17       78.04        9.98     35.77 o 
   0   2  17     1170.90     1164.41    118.04 o 
   1   2  17     2706.49     2484.34    206.72 o 
   2   2  17     2149.12     1993.74    235.52 o 
   3   2  17      305.57      286.85     95.82 o 
   4   2  17     2487.57     2214.44    167.97 o 
   5   2  17      449.27      400.35    165.62 o 
  -7   3  17      688.65      632.12    107.62 o 
  -6   3  17      171.27      106.64     47.17 o 
  -5   3  17     1438.71     1397.87     75.94 o 
  -4   3  17     1540.35     1606.49    287.90 o 
  -3   3  17      649.12      669.63    121.72 o 
  -2   3  17     3569.53     3488.25    117.51 o 
  -1   3  17     1311.27     1167.36     70.27 o 
   0   3  17      218.38      140.97     61.27 o 
   1   3  17     2038.18     2181.53    103.99 o 
   2   3  17      344.54      347.30    104.08 o 
   3   3  17       33.84       23.45     22.08 o 
   4   3  17       77.71       74.22     28.90 o 
   5   3  17        0.59       22.44     14.45 o 
  -6   4  17       34.69       85.15     45.33 o 
  -5   4  17       32.13       21.33     30.43 o 
  -4   4  17       15.60       33.78     30.74 o 
  -3   4  17        0.84        1.68     37.56 o 
  -2   4  17      454.84      524.52    158.05 o 
  -1   4  17        1.12       10.54     26.53 o 
   0   4  17      302.96      245.83     64.20 o 
   1   4  17      207.70      211.78     54.90 o 
   2   4  17        0.22       20.05     16.83 o 
   3   4  17        7.02        0.00     19.92 o 
   4   4  17       70.53       42.28     26.27 o 
   5   4  17       10.03       17.09     21.63 o 
  -6   5  17        9.12       50.42     39.03 o 
  -5   5  17      605.58      382.85    170.62 o 
  -4   5  17      395.78      290.18    110.06 o 
  -3   5  17      277.56      255.78     73.94 o 
  -2   5  17      929.19      834.50     84.83 o 
  -1   5  17       12.63       29.74     43.21 o 
   0   5  17      461.24      309.89    105.28 o 
   1   5  17      435.94      331.35     82.36 o 
   2   5  17      321.12      317.80     76.50 o 
   3   5  17      602.10      593.49     50.25 o 
   4   5  17       48.97       36.77     23.43 o 
  -6   6  17      223.15      116.70     63.05 o 
  -5   6  17       93.79       13.83     30.37 o 
  -4   6  17        5.95       24.30     34.70 o 
  -3   6  17       89.51       90.42     44.87 o 
  -2   6  17       12.20        6.52     33.02 o 
  -1   6  17       57.55       47.84     51.27 o 
   0   6  17      424.60      508.53     87.60 o 
   1   6  17     1252.89     1166.13     60.30 o 
   2   6  17      417.79      429.40    111.33 o 
   3   6  17      858.07      906.81     44.85 o 
   4   6  17     2356.17     2333.06     72.42 o 
  -5   7  17     1993.11     1998.13    117.38 o 
  -4   7  17     1668.17     1753.52     81.60 o 
  -3   7  17      431.30      308.83    137.49 o 
  -2   7  17     3085.04     3043.28    404.84 o 
  -1   7  17      744.69      608.31    146.77 o 
   0   7  17      497.70      550.03     75.80 o 
   1   7  17     1131.76     1132.35     88.49 o 
   2   7  17      184.65      132.45     42.73 o 
   3   7  17      146.73      115.63     55.77 o 
   4   7  17      413.12      388.20    133.95 o 
  -5   8  17       33.86       30.54     24.87 o 
  -4   8  17      111.51       60.19     54.99 o 
  -3   8  17      267.79      241.15    110.75 o 
  -2   8  17      107.92       44.16     43.50 o 
  -1   8  17      109.39       89.15     30.44 o 
   0   8  17      699.50      534.21     67.66 o 
   1   8  17     1105.73     1275.80     56.99 o 
   2   8  17        8.05       31.27     19.00 o 
   3   8  17      437.77      490.05    109.76 o 
   4   8  17      762.66      782.23    223.50 o 
  -5   9  17       60.83       54.35     24.81 o 
  -4   9  17      122.35       88.56     57.17 o 
  -3   9  17       15.49       25.22     28.63 o 
  -2   9  17      280.95      245.15     67.43 o 
  -1   9  17       26.03        0.00     23.99 o 
   0   9  17      192.75      201.69     66.84 o 
   1   9  17      208.27      135.96     57.20 o 
   2   9  17        6.11        7.70     21.25 o 
   3   9  17      267.31      185.32     85.60 o 
  -4  10  17        0.39       41.16     31.70 o 
  -3  10  17      116.09      134.50     59.74 o 
  -2  10  17       45.71       18.64     30.65 o 
  -1  10  17      257.61      193.95     65.25 o 
   0  10  17      236.17      230.23     57.62 o 
   1  10  17     1009.58      960.41     70.23 o 
   2  10  17      456.02      268.37     97.30 o 
   3  10  17      285.65      188.45     70.38 o 
  -4  11  17     1367.10     1454.76     96.34 o 
  -3  11  17      335.45      242.71     90.24 o 
  -2  11  17     2284.70     2609.82    113.62 o 
  -1  11  17     1252.83     1402.40     87.11 o 
   0  11  17      195.39      145.97     44.42 o 
   1  11  17     1432.93     1525.15     71.64 o 
   2  11  17       58.53       52.23     31.82 o 
  -3  12  17      193.23      166.12     50.92 o 
  -2  12  17        5.62       27.91     23.63 o 
  -1  12  17        5.30        0.00     17.82 o 
   0  12  17      447.90      331.22    107.61 o 
   1  12  17      378.97      310.22    108.53 o 
  -2  13  17        0.07       17.96     21.34 o 
  -1  13  17      147.37       71.30     43.95 o 
   0  13  17      442.43      356.56    109.34 o 
  -6   0  18     1175.98     1266.57    105.21 o 
  -5   0  18     1359.50     1108.14    310.02 o 
  -4   0  18       34.56       41.88     49.29 o 
  -3   0  18     5457.69     5704.51    201.89 o 
  -2   0  18     3247.29     3642.74    199.87 o 
  -1   0  18       16.81       40.87     37.62 o 
   0   0  18     1621.50     1698.30    195.94 o 
   1   0  18     2004.00     2262.87    128.34 o 
   2   0  18      454.10      369.64    197.73 o 
   3   0  18      709.21      772.85    193.35 o 
   4   0  18      133.09      153.38     51.20 o 
  -6   1  18      225.43      190.04     93.86 o 
  -5   1  18       95.37      112.93     53.47 o 
  -4   1  18      288.55      225.33    106.45 o 
  -3   1  18        4.60       51.38     51.71 o 
  -2   1  18       75.02       77.36     52.21 o 
  -1   1  18       95.93       59.61     80.62 o 
   0   1  18      816.99      679.48    236.48 o 
   1   1  18      253.97      166.01     54.64 o 
   2   1  18        1.68       32.17     26.93 o 
   3   1  18     1630.42     1617.37    110.80 o 
   4   1  18      631.42      412.98    304.96 o 
  -6   2  18       60.85       59.37     43.18 o 
  -5   2  18       11.76        4.32     37.04 o 
  -4   2  18        1.46       34.80     20.58 o 
  -3   2  18      305.99      300.38    122.54 o 
  -2   2  18       13.32       23.36     28.30 o 
  -1   2  18        1.01       32.96     30.82 o 
   0   2  18      290.45      218.31     72.50 o 
   1   2  18      127.80       95.42     48.57 o 
   2   2  18        1.95       44.92     31.85 o 
   3   2  18      456.00      369.28    118.01 o 
  -6   3  18       51.50       46.87     44.35 o 
  -5   3  18      200.95      186.71     58.25 o 
  -4   3  18       49.34       36.09     32.74 o 
  -3   3  18      425.31      468.66    194.48 o 
  -2   3  18       22.46       37.61     54.51 o 
  -1   3  18        0.23       28.05     46.88 o 
   0   3  18      874.14      801.55    101.16 o 
   1   3  18      374.70      229.61    147.43 o 
   2   3  18       78.71       70.68    101.67 o 
   3   3  18      667.74      472.11    169.66 o 
   4   3  18      724.36      414.67    259.83 o 
  -6   4  18      592.48     1047.50     96.12 o 
  -5   4  18     1936.10     1889.66     89.40 o 
  -4   4  18      173.24       91.36     50.63 o 
  -3   4  18     3012.48     2884.38    225.69 o 
  -2   4  18     1719.80     1774.06     83.98 o 
  -1   4  18      171.25      104.53     51.14 o 
   0   4  18     1327.87     1414.51     92.18 o 
   1   4  18      943.91     1110.46    286.44 o 
   2   4  18      370.75      188.85     99.79 o 
   3   4  18      394.61      229.17     86.01 o 
   4   4  18        1.80       10.33     46.26 o 
  -5   5  18      114.83       53.45     72.72 o 
  -4   5  18        9.82        0.00     47.49 o 
  -3   5  18      383.92      248.99    107.91 o 
  -2   5  18       47.10       52.69     46.21 o 
  -1   5  18       41.90        0.00     30.49 o 
   0   5  18      952.07     1026.80    167.36 o 
   1   5  18      470.77      437.84    148.72 o 
   2   5  18        2.89        0.00     41.43 o 
   3   5  18      646.38      532.53    169.22 o 
  -5   6  18      285.30      166.63    129.35 o 
  -4   6  18       22.80       54.46     38.45 o 
  -3   6  18      234.42      192.41     67.25 o 
  -2   6  18        4.31       70.68     53.43 o 
  -1   6  18      105.00       67.87     44.94 o 
   0   6  18       87.37       40.74     68.72 o 
   1   6  18       14.98       19.77     38.75 o 
   2   6  18        2.10        0.00     38.85 o 
   3   6  18        1.64       45.70     32.67 o 
  -5   7  18        2.93        0.00     44.69 o 
  -4   7  18       67.79       30.48     57.15 o 
  -3   7  18      197.01      166.37    104.86 o 
  -2   7  18       31.07       38.00     32.71 o 
  -1   7  18       43.99       73.43     51.81 o 
   0   7  18       32.64       24.20     36.58 o 
   1   7  18       81.96      153.41     67.18 o 
   2   7  18       42.87       30.31     23.24 o 
   3   7  18       88.00       59.40     26.65 o 
  -4   8  18        2.42       22.68     25.49 o 
  -3   8  18     2349.62     2436.72    144.15 o 
  -2   8  18      595.37      393.78    160.55 o 
  -1   8  18      222.51      178.52     58.03 o 
   0   8  18     1367.70     1338.56    108.71 o 
   1   8  18      477.76      356.84    107.20 o 
   2   8  18      589.49      525.44     94.94 o 
  -4   9  18      101.68       69.62     35.93 o 
  -3   9  18       23.88       68.69     50.47 o 
  -2   9  18       55.57       31.20     38.46 o 
  -1   9  18       87.26       54.94     55.52 o 
   0   9  18     1216.35     1172.53     91.77 o 
   1   9  18      428.81      310.33     97.94 o 
   2   9  18       14.70       21.13     22.67 o 
  -3  10  18      931.83     1242.99     98.02 o 
  -2  10  18      149.55      105.33     63.55 o 
  -1  10  18       10.02       10.83     25.65 o 
   0  10  18      708.97      780.51    116.14 o 
   1  10  18      221.86      124.12     44.91 o 
  -2  11  18      720.36      587.81    368.52 o 
  -1  11  18      237.13      149.55     71.70 o 
   0  11  18        4.84       22.68     17.07 o 
  -5   1  19      180.71      136.54    123.40 o 
  -4   1  19      407.53      260.84    144.60 o 
  -3   1  19      285.98      248.60     80.50 o 
  -2   1  19       33.06       45.05     41.31 o 
  -1   1  19      941.23     1215.02     84.96 o 
   0   1  19      497.42      430.70    163.16 o 
   1   1  19        1.24       45.24     47.61 o 
   2   1  19      900.80      629.50    266.48 o 
  -5   2  19        3.01       45.48     41.77 o 
  -4   2  19      599.81      478.03    206.47 o 
  -3   2  19      706.41      580.21    238.21 o 
  -2   2  19        2.45       53.41     29.43 o 
  -1   2  19      310.72      274.84     95.97 o 
   0   2  19      398.88      339.97    134.39 o 
   1   2  19       31.80       41.81     35.51 o 
   2   2  19      812.79      755.71     83.74 o 
  -5   3  19        3.03       37.50     26.72 o 
  -4   3  19      981.20     1001.61     87.87 o 
  -3   3  19     1077.37     1117.34     81.44 o 
  -2   3  19      158.42      123.99     55.33 o 
  -1   3  19     1187.58     1197.90    202.51 o 
   0   3  19     2231.91     2084.04    217.10 o 
   1   3  19        3.14       59.69     38.24 o 
   2   3  19     1221.13     1332.93    106.22 o 
  -4   4  19        1.23       16.73     48.84 o 
  -3   4  19      183.69      146.08     76.58 o 
  -2   4  19       41.36       46.94     22.97 o 
  -1   4  19       19.05       66.40     52.29 o 
   0   4  19       77.88       33.78     69.86 o 
   1   4  19        6.39       13.78     37.33 o 
   2   4  19       11.41       70.74     65.91 o 
  -4   5  19      263.19      158.55    172.36 o 
  -3   5  19      307.97      196.82     93.81 o 
  -2   5  19       13.22       51.03     41.65 o 
  -1   5  19      657.03      368.36    155.08 o 
   0   5  19       39.01       56.77     44.86 o 
   1   5  19       15.76        0.00     34.99 o 
   2   5  19     1097.88     1066.37    292.61 o 
  -4   6  19      396.01      232.32    164.05 o 
  -3   6  19       49.88       40.65     90.05 o 
  -2   6  19      120.06       86.48     53.12 o 
  -1   6  19       16.30        0.00     64.51 o 
   0   6  19      275.21      259.32     80.13 o 
   1   6  19        9.32       44.46     39.97 o 
   2   6  19      213.51      232.20    154.28 o 
  -3   7  19     2607.62     2706.40    147.54 o 
  -2   7  19       20.39        3.59     53.78 o 
  -1   7  19      533.84      301.62    156.71 o 
   0   7  19     1390.49     1544.40     84.67 o 
   1   7  19       13.41       41.32     36.94 o 
  -3   8  19       30.54       38.18     63.78 o 
  -2   8  19      265.69      144.40    140.13 o 
  -1   8  19      449.97      209.97    128.23 o 
  -1   9  19       77.88       64.90     93.98 o 
  -1   1  20        0.92       16.17     44.80 o 
  -2   3  20       10.52       46.93     26.50 o 
                                                 
